# Supplementary material for: The external PASTA domain of the essential serine/threonine protein kinase PknB regulates mycobacterial growth
Source: Open Biol. 2015 Jul 1;5(7):150025. doi: 10.1098/rsob.150025 (PMC4632501; doi:10.1098/rsob.150025)
Supplement: Table S5 [file rsob150025supp3.xlsx]

## Sheet: short list
#	Quant View:Identified Proteins (1153)Including 1 Decoy	Accession Number	Molecular Weight	Localis	pMIND	TMP
	His-Tagged TMP-PASTA Sequence	TMP-PASTA	34 kDa	M	0	5.8
	FAD binding domain protein OS=Mycobacterium smegmatis (strain ATCC 700084 / mc(2)155) GN=MSMEG_6283 PE=4 SV=1	A0R5R4	52 kDa	M	0	1.7
	NADPH-dependent FMN reductase OS=Mycobacterium smegmatis (strain ATCC 700084 / mc(2)155) GN=MSMEG_2800 PE=4 SV=1	A0QW43	17 kDa	X	0	1.7
	Alpha/beta hydrolase fold family protein OS=Mycobacterium smegmatis (strain ATCC 700084 / mc(2)155) GN=MSMEG_2409 PE=4 SV=1	A0QV11	38 kDa	M	0	1.2
	Geranylgeranyl reductase OS=Mycobacterium smegmatis (strain ATCC 700084 / mc(2)155) GN=MSMEG_1028 PE=4 SV=1	A0QR89	43 kDa	M	0	1.2
	Dienelactone hydrolase OS=Mycobacterium smegmatis (strain ATCC 700084 / mc(2)155) GN=MSMEG_5236 PE=4 SV=1	A0R2U5	29 kDa	X	0	1.2
	Demethylmenaquinone methyltransferase OS=Mycobacterium smegmatis (strain ATCC 700084 / mc(2)155) GN=ubiE PE=3 SV=1	A0QRH1	25 kDa	M	0	1.1
	Amidase OS=Mycobacterium smegmatis (strain ATCC 700084 / mc(2)155) GN=amiC PE=4 SV=1 msmeg_2521	A0QVC0	53 kDa	M	0	1.1
	ABC Fe3+-siderophores transporter, periplasmic binding protein OS=Mycobacterium smegmatis (strain ATCC 700084 / mc(2)155) GN=MSMEG_4561 PE=4 SV=1	A0R0Z4	36 kDa	M	0	1.1
	Alpha/beta hydrolase fold protein OS=Mycobacterium smegmatis (strain ATCC 700084 / mc(2)155) GN=MSMEG_3287 PE=4 SV=1 ephA	A0QXG0	32 kDa	X	0	1
	DoxX OS=Mycobacterium smegmatis (strain ATCC 700084 / mc(2)155) GN=MSMEG_3255 PE=4 SV=1	A0QXC8	30 kDa	X	0	1
	Cell wall synthesis protein CwsA OS=Mycobacterium smegmatis (strain ATCC 700084 / mc(2)155) GN=cwsA PE=1 SV=1	A0QNF5	14 kDa	M	0	1
	Pyruvate ferredoxin/flavodoxin oxidoreductase OS=Mycobacterium smegmatis (strain ATCC 700084 / mc(2)155) GN=MSMEG_5100 PE=4 SV=1	A0R2G2	125 kDa	X	0	1
	Conserved membrane protein in rhomboid family OS=Mycobacterium smegmatis (strain ATCC 700084 / mc(2)155) GN=MSMEG_5036 PE=4 SV=1	A0R299	27 kDa	M	0	1
	Dienelactone hydrolase OS=Mycobacterium smegmatis (strain ATCC 700084 / mc(2)155) GN=MSMEG_2444 PE=4 SV=1	A0QV46	25 kDa	M	0	1
	Tryptophan-rich sensory protein OS=Mycobacterium smegmatis (strain ATCC 700084 / mc(2)155) GN=MSMEG_1131 PE=4 SV=1	A0QRI7	17 kDa	M	0	1
	Dehydrogenase OS=Mycobacterium smegmatis (strain ATCC 700084 / mc(2)155) GN=MSMEG_6557 PE=4 SV=1	A0R6I2	32 kDa	M	0	0.9
	Conserved hypothetical Zn-dependent hydrolase OS=Mycobacterium smegmatis (strain ATCC 700084 / mc(2)155) GN=MSMEG_6071 PE=4 SV=1	A0R555	34 kDa	M	0	0.9
	Antigen 85-A OS=Mycobacterium smegmatis (strain ATCC 700084 / mc(2)155) GN=MSMEG_6398 PE=4 SV=1	A0R623	36 kDa	M	0	0.9
	Putative cytochrome P450 135B1 OS=Mycobacterium smegmatis (strain ATCC 700084 / mc(2)155) GN=MSMEG_6478 PE=3 SV=1	A0R6A3	50 kDa	M	0	0.9
	HAD-superfamily protein subfamily protein IB hydrolase, TIGR01490 OS=Mycobacterium smegmatis (strain ATCC 700084 / mc(2)155) GN=MSMEG_0949 PE=4 SV=1	A0QR14	31 kDa	M	0	0.9
	Oxidoreductase, FAD-binding OS=Mycobacterium smegmatis (strain ATCC 700084 / mc(2)155) GN=MSMEG_6382 PE=1 SV=1 DprE1decaprenylphosphoryl-beta-D-ribose 2'oxidase	A0R607	51 kDa	M	0	0.9
	FMN-dependent dehydrogenase OS=Mycobacterium smegmatis (strain ATCC 700084 / mc(2)155) GN=MSMEG_1424 PE=4 SV=1	A0QSB9	43 kDa	M	0	0.9
	FAD dependent glycerol-3-phosphate dehydrogenase OS=Mycobacterium smegmatis (strain ATCC 700084 / mc(2)155) GN=glpD2 PE=3 SV=1	A0QT70	63 kDa	M	0	0.9
	Acyltransferase family protein OS=Mycobacterium smegmatis (strain ATCC 700084 / mc(2)155) GN=MSMEG_6408 PE=4 SV=1	A0R633	27 kDa	M	0	0.9
	Lipoprotein OS=Mycobacterium smegmatis (strain ATCC 700084 / mc(2)155) GN=MSMEG_2661 PE=4 SV=1	A0QVR0	27 kDa	M	0	0.9
	Short chain dehydrogenase OS=Mycobacterium smegmatis (strain ATCC 700084 / mc(2)155) GN=MSMEG_4188 PE=3 SV=1	A0QZX9	31 kDa	M	0	0.9
	Bacterial membrane flanked domain family protein OS=Mycobacterium smegmatis (strain ATCC 700084 / mc(2)155) GN=MSMEG_0865 PE=4 SV=1	A0QQT0	53 kDa	M	0	0.9
	Fumarylacetoacetate OS=Mycobacterium smegmatis (strain ATCC 700084 / mc(2)155) GN=MSMEG_6588 PE=4 SV=1	A0R6L1	33 kDa	X	0	0.9
	Phosphoglycerate mutase OS=Mycobacterium smegmatis (strain ATCC 700084 / mc(2)155) GN=MSMEG_0970 PE=4 SV=1	A0QR34	23 kDa	M	0	0.9
	Integral membrane protein OS=Mycobacterium smegmatis (strain ATCC 700084 / mc(2)155) GN=MSMEG_6570 PE=4 SV=1	A0R6J4	51 kDa	M	0	0.8
	Alpha/beta hydrolase fold OS=Mycobacterium smegmatis (strain ATCC 700084 / mc(2)155) GN=MSMEG_2777 PE=4 SV=1 lipZ	A0QW20	35 kDa	X	0	0.8
	Galactofuranosyl transferase GlfT1 OS=Mycobacterium smegmatis (strain ATCC 700084 / mc(2)155) GN=glfT1 PE=1 SV=1	A0R5Z2	34 kDa	M	0	0.8
	Alpha/beta hydrolase fold protein OS=Mycobacterium smegmatis (strain ATCC 700084 / mc(2)155) GN=bphD PE=4 SV=1	A0QVB5	32 kDa	M	0	0.8
	Integral membrane protein OS=Mycobacterium smegmatis (strain ATCC 700084 / mc(2)155) GN=MSMEG_6665 PE=4 SV=1	A0R6T5	10 kDa	M	0	0.8
	ABC-type transporter, periplasmic component OS=Mycobacterium smegmatis (strain ATCC 700084 / mc(2)155) GN=MSMEG_6050 PE=3 SV=1	A0R536	32 kDa	M	0	0.8
	Cyclohexanone monooxygenase OS=Mycobacterium smegmatis (strain ATCC 700084 / mc(2)155) GN=MSMEG_1030 PE=4 SV=1	A0QR91	56 kDa	M	0	0.8
	Amino acid permease-associated region OS=Mycobacterium smegmatis (strain ATCC 700084 / mc(2)155) GN=MSMEG_6727 PE=4 SV=1	A0R6Z7	46 kDa	M	0	0.8
	ABC Fe3+-siderophores transporter, periplasmic binding protein OS=Mycobacterium smegmatis (strain ATCC 700084 / mc(2)155) GN=MSMEG_4560 PE=4 SV=1	A0R0Z3	36 kDa	M	0	0.8
	Galactofuranosyl transferase GlfT2 OS=Mycobacterium smegmatis (strain ATCC 700084 / mc(2)155) GN=glfT2 PE=3 SV=1	A0R628	72 kDa	M	0	0.8
	(2Z,6E)-farnesyl diphosphate synthase OS=Mycobacterium smegmatis (strain ATCC 700084 / mc(2)155) GN=uppS PE=1 SV=1	A0R2W4	30 kDa	M	0	0.8
	Molybdopterin biosynthesis protein MoeA 1 OS=Mycobacterium smegmatis (strain ATCC 700084 / mc(2)155) GN=moeA1 PE=4 SV=1	A0R3H0	44 kDa	M	0	0.7
	Retinol dehydrogenase 13 OS=Mycobacterium smegmatis (strain ATCC 700084 / mc(2)155) GN=MSMEG_5430 PE=3 SV=1	A0R3D1	31 kDa	M	0	0.7
	Hexapeptide transferase family protein OS=Mycobacterium smegmatis (strain ATCC 700084 / mc(2)155) GN=MSMEG_1055 PE=4 SV=1	A0QRB4	28 kDa	M	0	0.7
	Monooxygenase OS=Mycobacterium smegmatis (strain ATCC 700084 / mc(2)155) GN=MSMEG_1980 PE=4 SV=1	A0QTV6	43 kDa	M	0	0.7
	Diacylglycerol kinase catalytic region OS=Mycobacterium smegmatis (strain ATCC 700084 / mc(2)155) GN=MSMEG_1920 PE=4 SV=1	A0QTP8	34 kDa	M	0	0.7
	Glycerol-3-phosphate acyltransferase OS=Mycobacterium smegmatis (strain ATCC 700084 / mc(2)155) GN=MSMEG_4703 PE=4 SV=1	A0R1C6	89 kDa	M	0	0.7
	Conserved membrane protein OS=Mycobacterium smegmatis (strain ATCC 700084 / mc(2)155) GN=MSMEG_3748 PE=4 SV=1	A0QYQ8	42 kDa	M	0	0.7
	Secreted protein OS=Mycobacterium smegmatis (strain ATCC 700084 / mc(2)155) GN=MSMEG_6049 PE=4 SV=1	A0R535	41 kDa	M	0	0.7
	Secreted protein OS=Mycobacterium smegmatis (strain ATCC 700084 / mc(2)155) GN=MSMEG_6202 PE=4 SV=1	A0R5I4	35 kDa	M	0	0.7
	Mpr protein OS=Mycobacterium smegmatis (strain ATCC 700084 / mc(2)155) GN=MSMEG_1236 PE=4 SV=1	A0QRT9	23 kDa	M	0	0.7
	ABC transporter, ATP-binding protein OS=Mycobacterium smegmatis (strain ATCC 700084 / mc(2)155) GN=MSMEG_6062 PE=3 SV=1	A0R546	28 kDa	M	0	0.7
	ATP-binding protein OS=Mycobacterium smegmatis (strain ATCC 700084 / mc(2)155) GN=MSMEG_3237 PE=3 SV=1	A0QXB2	28 kDa	X	0	0.7
	Hydrolase, alpha/beta fold family protein OS=Mycobacterium smegmatis (strain ATCC 700084 / mc(2)155) GN=MSMEG_4998 PE=4 SV=1	A0R262	43 kDa	M	0	0.7
	ABC transporter related protein OS=Mycobacterium smegmatis (strain ATCC 700084 / mc(2)155) GN=MSMEG_6046 PE=3 SV=1	A0R532	28 kDa	M	0	0.7
	Putative decaprenylphosphoryl-5-phosphoribose phosphatase MSMEG_6402 OS=Mycobacterium smegmatis (strain ATCC 700084 / mc(2)155) GN=MSMEG_6402 PE=3 SV=1	A0R627	18 kDa	M	0	0.6
	Integration host factor OS=Mycobacterium smegmatis (strain ATCC 700084 / mc(2)155) GN=mihF PE=4 SV=1	A0QWS8	12 kDa	M	0	0.6
	NAD dependent epimerase/dehydratase OS=Mycobacterium smegmatis (strain ATCC 700084 / mc(2)155) GN=MSMEG_4284 PE=4 SV=1	A0R073	32 kDa	M	0	0.6
	Diacylglycerol acyltransferase/mycolyltransferase Ag85B OS=Mycobacterium smegmatis (strain ATCC 700084 / mc(2)155) GN=fbpB PE=2 SV=1	A0QU51	35 kDa	M	0	0.6
	Lipoprotein OS=Mycobacterium smegmatis, iron transporter (strain ATCC 700084 / mc(2)155) GN=MSMEG_6064 PE=4 SV=1	A0R548	35 kDa	M	0	0.6
	ABC transport protein, ATP-binding subunit OS=Mycobacterium smegmatis (strain ATCC 700084 / mc(2)155) GN=MSMEG_6052 PE=4 SV=1	A0R537	26 kDa	M	0	0.6
	Short chain dehydrogenase OS=Mycobacterium smegmatis (strain ATCC 700084 / mc(2)155) GN=MSMEG_0863 PE=4 SV=1	A0QQS8	33 kDa	X	0	0.6
	Membrane protein OS=Mycobacterium smegmatis (strain ATCC 700084 / mc(2)155) GN=MSMEG_0814 PE=4 SV=1	A0QQN1	9 kDa	M	0	0.6
	ABC transporter ATP-binding protein OS=Mycobacterium smegmatis (strain ATCC 700084 / mc(2)155) GN=MSMEG_6802 PE=4 SV=1	A0R771	28 kDa	M	0	0.6
	Antigen 85-C OS=Mycobacterium smegmatis (strain ATCC 700084 / mc(2)155) GN=MSMEG_3580 PE=4 SV=1	A0QY95	36 kDa	M	0	0.6
	dTDP-RhA:a-D-GlcNAc-diphosphoryl polyprenol, a-3-L-rhamnosyl transferase OS=Mycobacterium smegmatis (strain ATCC 700084 / mc(2)155) GN=MSMEG_1826 PE=4 SV=1	A0QTF9	32 kDa	M	0	0.6
	Metallo-beta-lactamase family protein OS=Mycobacterium smegmatis (strain ATCC 700084 / mc(2)155) GN=MSMEG_5638 PE=4 SV=1	A0R3Y4	41 kDa	M	0	0.6
	RemM protein OS=Mycobacterium smegmatis (strain ATCC 700084 / mc(2)155) GN=MSMEG_0986 PE=4 SV=1	A0QR50	26 kDa	X	0	0.6
	Cholesterol oxidase ChoD OS=Mycobacterium smegmatis (strain ATCC 700084 / mc(2)155) GN=choD PE=4 SV=1	A0QSU5	63 kDa	M	0	0.6
	ATP synthase gamma chain OS=Mycobacterium smegmatis (strain ATCC 700084 / mc(2)155) GN=atpG PE=1 SV=1	A0R201	33 kDa	M	0	0.6
	Enhanced intracellular survival protein OS=Mycobacterium smegmatis (strain ATCC 700084 / mc(2)155) GN=eis PE=1 SV=1	A0QY29	44 kDa	M	0	0.6
	ErfK/YbiS/YcfS/YnhG family protein OS=Mycobacterium smegmatis (strain ATCC 700084 / mc(2)155) GN=MSMEG_4745 PE=4 SV=1	A0R1G6	43 kDa	M	0	0.6
	Phytoene synthase OS=Mycobacterium smegmatis (strain ATCC 700084 / mc(2)155) GN=MSMEG_2346 PE=4 SV=1	A0QUV2	35 kDa	X	0	0.6
	Glycosyl hydrolase family protein 3 OS=Mycobacterium smegmatis (strain ATCC 700084 / mc(2)155) GN=MSMEG_0361 PE=4 SV=1Rv0237	A0QPD6	39 kDa	M	0	0.6
	Cadmium transporting P-type ATPase OS=Mycobacterium smegmatis (strain ATCC 700084 / mc(2)155) GN=ctpC PE=3 SV=1	A0R542	76 kDa	M	0	0.6
	ABC transporter, ATP-binding protein OS=Mycobacterium smegmatis (strain ATCC 700084 / mc(2)155) GN=MSMEG_4557 PE=3 SV=1	A0R0Z1	27 kDa	M	0	0.6
	Oxidoreductase OS=Mycobacterium smegmatis (strain ATCC 700084 / mc(2)155) GN=MSMEG_3663 PE=4 SV=1	A0QYH8	52 kDa	X	0	0.6
	3-ketoacyl-CoA thiolase OS=Mycobacterium smegmatis (strain ATCC 700084 / mc(2)155) GN=fadA2 PE=3 SV=1	A0QPE8	45 kDa	M	0	0.6
	Immunogenic protein MPT63 OS=Mycobacterium smegmatis (strain ATCC 700084 / mc(2)155) GN=MSMEG_5412 PE=4 SV=1	A0R3B5	33 kDa	M	0	0.6
	Amino acid permease OS=Mycobacterium smegmatis (strain ATCC 700084 / mc(2)155) GN=MSMEG_0781 PE=4 SV=1	A0QQJ8	56 kDa	M	0	0.6
	Peptidase S1 and S6, chymotrypsin/Hap OS=Mycobacterium smegmatis (strain ATCC 700084 / mc(2)155) GN=MSMEG_5486 PE=4 SV=1pepD	A0R3I6	45 kDa	M	0	0.5
	Alpha/beta hydrolase OS=Mycobacterium smegmatis (strain ATCC 700084 / mc(2)155) GN=MSMEG_4450 PE=4 SV=1	A0R0N6	34 kDa	X	0	0.5
	Phosphate import ATP-binding protein PstB OS=Mycobacterium smegmatis (strain ATCC 700084 / mc(2)155) GN=pstB PE=3 SV=1	A0R4C0	28 kDa	M	0	0.5
	Alanine-rich protein OS=Mycobacterium smegmatis (strain ATCC 700084 / mc(2)155) GN=MSMEG_0696 PE=4 SV=1	A0QQB5	12 kDa	M	0	0.5
	O-methyltransferase Omt OS=Mycobacterium smegmatis (strain ATCC 700084 / mc(2)155) GN=omt PE=4 SV=1	A0R6T1	31 kDa	M	0	0.5
	KanY protein OS=Mycobacterium smegmatis (strain ATCC 700084 / mc(2)155) GN=MSMEG_6282 PE=4 SV=1	A0R5R3	15 kDa	M	0	0.5
	GDP-mannose-dependent alpha-(1-6)-phosphatidylinositol monomannoside mannosyltransferase OS=Mycobacterium smegmatis (strain ATCC 700084 / mc(2)155) GN=pimB PE=1 SV=1	A0R043	41 kDa	M	0	0.5
	Glycine/D-amino acid oxidase OS=Mycobacterium smegmatis (strain ATCC 700084 / mc(2)155) GN=MSMEG_6471 PE=4 SV=1	A0R696	52 kDa	M	0	0.5
	ABC transporter OS=Mycobacterium smegmatis (strain ATCC 700084 / mc(2)155) GN=MSMEG_5660 PE=3 SV=1	A0R405	72 kDa	M	0	0.5
	Transporter, small conductance mechanosensitive ion channel (MscS) family protein OS=Mycobacterium smegmatis (strain ATCC 700084 / mc(2)155) GN=MSMEG_1315 PE=4 SV=1	A0QS16	34 kDa	M	0	0.5
	Alpha/beta hydrolase fold protein OS=Mycobacterium smegmatis (strain ATCC 700084 / mc(2)155) GN=MSMEG_1655 PE=4 SV=1	A0QSZ4	31 kDa	M	0	0.5
	Oxidoreductase, short chain dehydrogenase/reductase family protein OS=Mycobacterium smegmatis (strain ATCC 700084 / mc(2)155) GN=MSMEG_5544 PE=3 SV=1	A0R3P3	27 kDa	M	0	0.5
	Conserved threonine rich protein OS=Mycobacterium smegmatis (strain ATCC 700084 / mc(2)155) GN=MSMEG_1393 PE=4 SV=1	A0QS91	14 kDa	M	0	0.5
	Cation ABC transporter, periplasmic cation-binding protein, putative OS=Mycobacterium smegmatis (strain ATCC 700084 / mc(2)155) GN=MSMEG_6047 PE=4 SV=1	A0R533	33 kDa	M	0	0.5
	Flavin-binding monooxygenase OS=Mycobacterium smegmatis (strain ATCC 700084 / mc(2)155) GN=MSMEG_2038 PE=4 SV=1	A0QU12	58 kDa	M	0	0.5
	NADH-ubiquinone oxidoreductase chain 4L OS=Mycobacterium smegmatis (strain ATCC 700084 / mc(2)155) GN=MSMEG_0847 PE=4 SV=1	A0QQR2	16 kDa	M	0	0.5
	Lipolytic enzyme, G-D-S-L OS=Mycobacterium smegmatis (strain ATCC 700084 / mc(2)155) GN=MSMEG_3682 PE=4 SV=1	A0QYJ6	29 kDa	X	0	0.5
	Integral membrane protein DUF6 OS=Mycobacterium smegmatis (strain ATCC 700084 / mc(2)155) GN=MSMEG_2542 PE=4 SV=1	A0QVE2	31 kDa	M	0	0.5
	ABC transporter, ATP-binding protein OppD OS=Mycobacterium smegmatis (strain ATCC 700084 / mc(2)155) GN=oppD PE=3 SV=1	A0R260	66 kDa	M	0	0.5
	Conserved exported protein OS=Mycobacterium smegmatis (strain ATCC 700084 / mc(2)155) GN=MSMEG_5272 PE=4 SV=1	A0R2Y0	33 kDa	M	0	0.5
	Ferritin BfrB OS=Mycobacterium smegmatis (strain ATCC 700084 / mc(2)155) GN=bfrB PE=1 SV=1	A0R647	20 kDa	S	0	0.5
	Conserved membrane protein OS=Mycobacterium smegmatis (strain ATCC 700084 / mc(2)155) GN=MSMEG_6089 PE=4 SV=1	A0R572	28 kDa	M	0	0.5
	Integral membrane protein OS=Mycobacterium smegmatis (strain ATCC 700084 / mc(2)155) GN=MSMEG_1530 PE=4 SV=1	A0QSM4	37 kDa	M	0	0.5
	D-alanyl-D-alanine carboxypeptidase OS=Mycobacterium smegmatis (strain ATCC 700084 / mc(2)155) GN=MSMEG_1661 PE=3 SV=1	A0QT00	41 kDa	M	0	0.5
	Epoxide hydrolase EphC OS=Mycobacterium smegmatis (strain ATCC 700084 / mc(2)155) GN=ephC PE=4 SV=1	A0QTX4	33 kDa	M	0	0.5
	Phospho-2-dehydro-3-deoxyheptonate aldolase AroG OS=Mycobacterium smegmatis (strain ATCC 700084 / mc(2)155) GN=aroG PE=3 SV=1	A0R033	51 kDa	M	0	-0.5
	von Willebrand factor type A OS=Mycobacterium smegmatis (strain ATCC 700084 / mc(2)155) GN=MSMEG_5511 PE=4 SV=1	A0R3L0	74 kDa	X	0	-0.5
	Uroporphyrinogen-III synthase OS=Mycobacterium smegmatis (strain ATCC 700084 / mc(2)155) GN=hemD PE=4 SV=1	A0QR19	64 kDa	M	0	-0.5
	PEP phosphonomutase OS=Mycobacterium smegmatis (strain ATCC 700084 / mc(2)155) GN=MSMEG_0422 PE=4 SV=1	A0QPJ7	27 kDa	X	0	-0.5
	Asparagine synthetase OS=Mycobacterium smegmatis (strain ATCC 700084 / mc(2)155) GN=asnB PE=4 SV=1	A0R058	73 kDa	S	0	-0.5
	3-alpha-hydroxysteroid dehydrogenase OS=Mycobacterium smegmatis (strain ATCC 700084 / mc(2)155) GN=MSMEG_3704 PE=4 SV=1	A0QYL7	31 kDa	M	0	-0.5
	Extracellular solute-binding protein family 1 OS=Mycobacterium smegmatis (strain ATCC 700084 / mc(2)155) GN=MSMEG_3266 PE=4 SV=1	A0QXD9	53 kDa	M	0	-0.5
	Isoniazid inductible protein IniA OS=Mycobacterium smegmatis (strain ATCC 700084 / mc(2)155) GN=MSMEG_0695 PE=4 SV=1	A0QQB4	66 kDa	M	0	-0.5
	Electron transfer flavoprotein beta subunit OS=Mycobacterium smegmatis (strain ATCC 700084 / mc(2)155) GN=etfB PE=4 SV=1	A0QUV6	28 kDa	C	0	-0.5
	Cytochrome aa3 controlling protein OS=Mycobacterium smegmatis (strain ATCC 700084 / mc(2)155) GN=MSMEG_3117 PE=3 SV=1	A0QWZ4	33 kDa	M	0	-0.5
	Conserved hypothetical membrane protein OS=Mycobacterium smegmatis (strain ATCC 700084 / mc(2)155) GN=MSMEG_0537 PE=4 SV=1	A0QPW0	17 kDa	M	0	-0.5
	Phosphonoacetaldehyde hydrolase OS=Mycobacterium smegmatis (strain ATCC 700084 / mc(2)155) GN=MSMEG_4401 PE=4 SV=1	A0R0I8	25 kDa	X	0	-0.5
	PDZ domain family protein OS=Mycobacterium smegmatis (strain ATCC 700084 / mc(2)155) GN=MSMEG_1958 PE=4 SV=1	A0QTT6	36 kDa	S	0	-0.5
	Lipoprotein lpqG OS=Mycobacterium smegmatis (strain ATCC 700084 / mc(2)155) GN=lpqG PE=4 SV=1	A0R592	25 kDa	M	0	-0.5
	Enoyl-CoA hydratase/3-hydroxyacyl-CoA dehydrogenase OS=Mycobacterium smegmatis (strain ATCC 700084 / mc(2)155) GN=fadB PE=4 SV=1	A0R465	77 kDa	X	0	-0.5
	3-dehydroquinate synthase OS=Mycobacterium smegmatis (strain ATCC 700084 / mc(2)155) GN=aroB PE=3 SV=1	A0QWR1	39 kDa	M	0	-0.5
	Conserved transmembrane alanine and glycine rich protein OS=Mycobacterium smegmatis (strain ATCC 700084 / mc(2)155) GN=MSMEG_2739 PE=4 SV=1	A0QVY4	86 kDa	M	0	-0.5
	Glutamine-binding periplasmic protein/glutamine transport system permease protein OS=Mycobacterium smegmatis (strain ATCC 700084 / mc(2)155) GN=MSMEG_6307 PE=4 SV=1	A0R5T7	51 kDa	M	0	-0.5
	Inositol-1-monophosphatase OS=Mycobacterium smegmatis (strain ATCC 700084 / mc(2)155) GN=suhB PE=4 SV=1	A0QW04	29 kDa	M	0	-0.5
	Polyketide synthase OS=Mycobacterium smegmatis (strain ATCC 700084 / mc(2)155) GN=pks PE=4 SV=1	Q3L885	390 kDa		0	-0.5
	5-methyltetrahydropteroyltriglutamate--homocysteine methyltransferase OS=Mycobacterium smegmatis (strain ATCC 700084 / mc(2)155) GN=metE PE=3 SV=1	A0R6Q9	83 kDa	C	0	-0.5
	Pup deamidase/depupylase OS=Mycobacterium smegmatis (strain ATCC 700084 / mc(2)155) GN=dop PE=1 SV=1	A0QZ49	55 kDa	M	0	-0.5
	Probable conserved transmembrane protein OS=Mycobacterium smegmatis (strain ATCC 700084 / mc(2)155) GN=MSMEG_6424 PE=4 SV=1	A0R649	42 kDa	M	0	-0.5
	Electron transfer flavoprotein, alpha subunit OS=Mycobacterium smegmatis (strain ATCC 700084 / mc(2)155) GN=etfA PE=4 SV=1	A0QUV7	32 kDa	C	0	-0.5
	Acyl-CoA synthase OS=Mycobacterium smegmatis (strain ATCC 700084 / mc(2)155) GN=fadD32 PE=4 SV=1	A0R618	68 kDa	M	0	-0.5
	GTPase Der OS=Mycobacterium smegmatis (strain ATCC 700084 / mc(2)155) GN=engA PE=3 SV=1	A0QYP9	51 kDa	CW	0	-0.5
	Cyclase/dehydrase OS=Mycobacterium smegmatis (strain ATCC 700084 / mc(2)155) GN=MSMEG_4251 PE=4 SV=1	A0R040	16 kDa	M	0	-0.5
	Threonine dehydratase OS=Mycobacterium smegmatis (strain ATCC 700084 / mc(2)155) GN=ilvA PE=4 SV=1	A0QX60	45 kDa	M	0	-0.5
	Extracellular solute-binding protein, family protein 3 OS=Mycobacterium smegmatis (strain ATCC 700084 / mc(2)155) GN=MSMEG_0114 PE=4 SV=1	A0QNP2	36 kDa	M	0	-0.5
	ATP synthase subunit b OS=Mycobacterium smegmatis (strain ATCC 700084 / mc(2)155) GN=atpF PE=3 SV=1	A0R204	18 kDa	M	0	-0.5
	Ketol-acid reductoisomerase OS=Mycobacterium smegmatis (strain ATCC 700084 / mc(2)155) GN=ilvC PE=1 SV=1	A0QUX8	36 kDa	M	0	-0.5
	Pyruvate kinase OS=Mycobacterium smegmatis (strain ATCC 700084 / mc(2)155) GN=pyk PE=3 SV=1	A0QXA3	51 kDa	M	0	-0.5
	Amino acid carrier protein OS=Mycobacterium smegmatis (strain ATCC 700084 / mc(2)155) GN=MSMEG_1052 PE=4 SV=1	A0QRB1	54 kDa	M	0	-0.6
	SpoOJ regulator protein OS=Mycobacterium smegmatis (strain ATCC 700084 / mc(2)155) GN=soj PE=4 SV=1	A0QYQ4	30 kDa	M	0	-0.6
	Ferredoxin sulfite reductase OS=Mycobacterium smegmatis (strain ATCC 700084 / mc(2)155) GN=MSMEG_4527 PE=4 SV=1	A0R0W1	63 kDa	M	0	-0.6
	Cytochrome D ubiquinol oxidase, subunit II OS=Mycobacterium smegmatis (strain ATCC 700084 / mc(2)155) GN=cydB PE=4 SV=1	A0QXA7	38 kDa	M	0	-0.6
	Bacterial extracellular solute-binding protein OS=Mycobacterium smegmatis (strain ATCC 700084 / mc(2)155) GN=MSMEG_5061 PE=4 SV=1	A0R2C3	50 kDa	M	0	-0.6
	Histidine-specific methyltransferase EgtD OS=Mycobacterium smegmatis (strain ATCC 700084 / mc(2)155) GN=egtD PE=1 SV=1	A0R5M8	35 kDa		0	-0.6
	Ribonucleoside-diphosphate reductase subunit alpha 1 OS=Mycobacterium smegmatis (strain ATCC 700084 / mc(2)155) GN=nrdE1 PE=1 SV=1	P0CG99	82 kDa		0	-0.6
	Putative membrane-anchored thioredoxin-like protein (Thiol-disulfide interchange related protein) OS=Mycobacterium smegmatis (strain ATCC 700084 / mc(2)155) GN=MSMEG_6186 PE=4 SV=1	A0R5G8	23 kDa	M	0	-0.6
	AAA ATPase OS=Mycobacterium smegmatis (strain ATCC 700084 / mc(2)155) GN=MSMEG_3596 PE=4 SV=1	A0QYB1	115 kDa	M	0	-0.6
	NAD dependent epimerase/dehydratase family protein OS=Mycobacterium smegmatis (strain ATCC 700084 / mc(2)155) GN=MSMEG_0386 PE=4 SV=1	A0QPG1	41 kDa	M	0	-0.6
	Putative succinate-semialdehyde dehydrogenase [NADP(+)] OS=Mycobacterium smegmatis (strain ATCC 700084 / mc(2)155) GN=gabD2 PE=3 SV=1	A0R4Q0	55 kDa	M	0	-0.6
	GTP pyrophosphokinase OS=Mycobacterium smegmatis (strain ATCC 700084 / mc(2)155) GN=relA PE=3 SV=1	A0QWJ6	88 kDa	M	0	-0.6
	FO synthase OS=Mycobacterium smegmatis (strain ATCC 700084 / mc(2)155) GN=MSMEG_5126 PE=3 SV=1	A0R2I4	95 kDa	X	0	-0.6
	ATPase, AAA family protein OS=Mycobacterium smegmatis (strain ATCC 700084 / mc(2)155) GN=MSMEG_0059 PE=4 SV=1	A0QNI9	62 kDa	M	0	-0.6
	Conserved hypothetical membrane protein OS=Mycobacterium smegmatis (strain ATCC 700084 / mc(2)155) GN=MSMEG_2697 PE=4 SV=1	A0QVU4	16 kDa	M	0	-0.6
	O-acetylhomoserine sulfhydrylase OS=Mycobacterium smegmatis (strain ATCC 700084 / mc(2)155) GN=metC PE=3 SV=1	A0QSZ1	47 kDa	M	0	-0.6
	Propionyl-CoA carboxylase beta chain OS=Mycobacterium smegmatis (strain ATCC 700084 / mc(2)155) GN=accD4 PE=4 SV=1	A0R616	56 kDa	M	0	-0.6
	MmpS3 protein OS=Mycobacterium smegmatis (strain ATCC 700084 / mc(2)155) GN=mmpS3 PE=4 SV=1	A0R054	31 kDa	M	0	-0.6
	D-ribose-binding periplasmic protein OS=Mycobacterium smegmatis (strain ATCC 700084 / mc(2)155) GN=MSMEG_4172 PE=4 SV=1	A0QZW4	40 kDa	M	0	-0.6
	FAD-dependent pyridine nucleotide-disulfide oxidoreductase OS=Mycobacterium smegmatis (strain ATCC 700084 / mc(2)155) GN=MSMEG_1416 PE=4 SV=1	A0QSB1	42 kDa	M	0	-0.6
	D-3-phosphoglycerate dehydrogenase OS=Mycobacterium smegmatis (strain ATCC 700084 / mc(2)155) GN=serA PE=3 SV=1	A0QUY2	54 kDa	M	0	-0.6
	Putative ligase MSMEG_5435/MSMEI_5285 OS=Mycobacterium smegmatis (strain ATCC 700084 / mc(2)155) GN=MSMEG_5435 PE=1 SV=1	A0R3D6	59 kDa	M	0	-0.6
	Cytochrome D ubiquinol oxidase subunit 1 OS=Mycobacterium smegmatis (strain ATCC 700084 / mc(2)155) GN=cydA PE=4 SV=1	A0QXA8	54 kDa	M	0	-0.6
	Integral membrane transporter OS=Mycobacterium smegmatis (strain ATCC 700084 / mc(2)155) GN=MSMEG_1023 PE=4 SV=1	A0QR84	49 kDa	M	0	-0.6
	Universal stress protein family protein OS=Mycobacterium smegmatis (strain ATCC 700084 / mc(2)155) GN=MSMEG_5245 PE=4 SV=1	A0R2V3	30 kDa	M	0	-0.6
	Two-component sensor histidine kinase OS=Mycobacterium smegmatis (strain ATCC 700084 / mc(2)155) GN=MSMEG_1515 PE=4 SV=1	A0QSK9	54 kDa	M	0	-0.6
	Pyruvate dehydrogenase E1 component OS=Mycobacterium smegmatis (strain ATCC 700084 / mc(2)155) GN=aceE PE=1 SV=1	A0R0B0	103 kDa	M	0	-0.6
	Putative thiosulfate sulfurtransferase OS=Mycobacterium smegmatis (strain ATCC 700084 / mc(2)155) GN=MSMEG_5789 PE=1 SV=1	A0R4C9	31 kDa	M	0	-0.6
	Methoxy mycolic acid synthase 1 OS=Mycobacterium smegmatis (strain ATCC 700084 / mc(2)155) GN=umaA PE=4 SV=1	A0QQX8	33 kDa	M	0	-0.6
	Hypoxanthine phosphoribosyltransferase OS=Mycobacterium smegmatis (strain ATCC 700084 / mc(2)155) GN=hpt PE=4 SV=1	A0R593	22 kDa	C	0	-0.6
	Probable conserved transmembrane protein rich in alanine OS=Mycobacterium smegmatis (strain ATCC 700084 / mc(2)155) GN=MSMEG_6099 PE=4 SV=1	A0R582	56 kDa	M	0	-0.6
	Ubiquinol-cytochrome c reductase cytochrome c subunit OS=Mycobacterium smegmatis (strain ATCC 700084 / mc(2)155) GN=MSMEG_4261 PE=4 SV=1	A0R050	28 kDa	M	0	-0.6
	Alpha/beta hydrolase fold protein OS=Mycobacterium smegmatis (strain ATCC 700084 / mc(2)155) GN=MSMEG_4079 PE=4 SV=1	A0QZM4	28 kDa	M	0	-0.6
	Cytochrome c oxidase subunit 2 OS=Mycobacterium smegmatis (strain ATCC 700084 / mc(2)155) GN=ctaC PE=4 SV=1	A0R057	38 kDa	M	0	-0.7
	Succinyl-CoA ligase [ADP-forming] subunit beta OS=Mycobacterium smegmatis (strain ATCC 700084 / mc(2)155) GN=sucC PE=1 SV=1	A0R3M4	41 kDa	C	0	-0.7
	MmpL5 protein OS=Mycobacterium smegmatis (strain ATCC 700084 / mc(2)155) GN=mmpL5 PE=4 SV=1	A0QS80	106 kDa	M	0	-0.7
	Peptide synthetase OS=Mycobacterium smegmatis (strain ATCC 700084 / mc(2)155) GN=MSMEG_0400 PE=4 SV=1	A0QPH5	261 kDa	X	0	-0.7
	Phosphoserine phosphatase OS=Mycobacterium smegmatis (strain ATCC 700084 / mc(2)155) GN=serB PE=4 SV=1	A0QRA0	44 kDa	C	0	-0.7
	Anti-sigma factor antagonist OS=Mycobacterium smegmatis (strain ATCC 700084 / mc(2)155) GN=rsfB PE=3 SV=1	A0R5B0	12 kDa	M	0	-0.7
	Universal stress protein MSMEG_3950/MSMEI_3859 OS=Mycobacterium smegmatis (strain ATCC 700084 / mc(2)155) GN=MSMEG_3950 PE=1 SV=1	A0QZA1	31 kDa	X	0	-0.7
	UPF0042 nucleotide-binding protein MSMEG_3079/MSMEI_3001 OS=Mycobacterium smegmatis (strain ATCC 700084 / mc(2)155) GN=MSMEG_3079 PE=3 SV=1	A0QWV7	32 kDa	M	0	-0.7
	Polyprenyl synthetase OS=Mycobacterium smegmatis (strain ATCC 700084 / mc(2)155) GN=MSMEG_4240 PE=3 SV=1	A0R029	39 kDa	X	0	-0.7
	ATP synthase C chain OS=Mycobacterium smegmatis (strain ATCC 700084 / mc(2)155) GN=atpE PE=3 SV=1	A0R205	9 kDa	M	0	-0.7
	ABC transporter OS=Mycobacterium smegmatis (strain ATCC 700084 / mc(2)155) GN=MSMEG_1704 PE=4 SV=1	A0QT42	39 kDa	M	0	-0.7
	Aconitate hydratase OS=Mycobacterium smegmatis (strain ATCC 700084 / mc(2)155) GN=acnA PE=1 SV=1	A0QX20	102 kDa	C	0	-0.7
	Phosphoribosylglycinamide formyltransferase 2 OS=Mycobacterium smegmatis (strain ATCC 700084 / mc(2)155) GN=purT PE=3 SV=1	A0R2Y2	43 kDa	C	0	-0.7
	Hydrogenase accessory protein HypB OS=Mycobacterium smegmatis (strain ATCC 700084 / mc(2)155) GN=hypB PE=4 SV=1	A0QUN5	28 kDa	X	0	-0.7
	ABC-transporter protein, ATP binding component OS=Mycobacterium smegmatis (strain ATCC 700084 / mc(2)155) GN=MSMEG_4700 PE=3 SV=1	A0R1C3	62 kDa	M	0	-0.7
	Fructose-1,6-bisphosphatase OS=Mycobacterium smegmatis (strain ATCC 700084 / mc(2)155) GN=glpX PE=3 SV=1	A0R2U7	36 kDa	C	0	-0.7
	LppM protein OS=Mycobacterium smegmatis (strain ATCC 700084 / mc(2)155) GN=MSMEG_4239 PE=4 SV=1	A0R028	25 kDa	M	0	-0.7
	Putative anti-sigma regulatory factor, serine/threonine protein kinase OS=Mycobacterium smegmatis (strain ATCC 700084 / mc(2)155) GN=rsbW PE=4 SV=1	A0QTD7	15 kDa	M	0	-0.8
	Acyl-CoA dehydrogenase OS=Mycobacterium smegmatis (strain ATCC 700084 / mc(2)155) GN=fadE5 PE=3 SV=1	Q3L887	67 kDa	M	0	-0.8
	Mmpl4b OS=Mycobacterium smegmatis (strain ATCC 700084 / mc(2)155) GN=mmpL4b PE=4 SV=1	A0QPF7	108 kDa	M	0	-0.8
	Pyruvate flavodoxin/ferredoxin oxidoreductase-like protein OS=Mycobacterium smegmatis (strain ATCC 700084 / mc(2)155) GN=MSMEG_4646 PE=4 SV=1	A0R171	69 kDa	M	0	-0.8
	Succinate-semialdehyde dehydrogenase NADP+ dependent, PutA_2 OS=Mycobacterium smegmatis (strain ATCC 700084 / mc(2)155) GN=gabD2 PE=3 SV=1	A0QQV4	55 kDa	M	0	-0.8
	Sugar ABC transporter substrate-binding protein OS=Mycobacterium smegmatis (strain ATCC 700084 / mc(2)155) GN=MSMEG_4658 PE=4 SV=1	A0R183	34 kDa	M	0	-0.8
	Inositol-3-phosphate synthase OS=Mycobacterium smegmatis (strain ATCC 700084 / mc(2)155) GN=ino1 PE=1 SV=1	A0R7G6	39 kDa	X	0	-0.8
	Ectoine/hydroxyectoine ABC transporter solute-binding protein OS=Mycobacterium smegmatis (strain ATCC 700084 / mc(2)155) GN=ehuB PE=4 SV=1	A0R373	33 kDa	M	0	-0.8
	N-acetylmuramoyl-L-alanine amidase OS=Mycobacterium smegmatis (strain ATCC 700084 / mc(2)155) GN=MSMEG_6935 PE=4 SV=1	A0R7J1	43 kDa	M	0	-0.8
	Branched-chain-amino-acid aminotransferase OS=Mycobacterium smegmatis (strain ATCC 700084 / mc(2)155) GN=ilvE PE=1 SV=1	A0R066	40 kDa	M	0	-0.8
	ATP-dependent Clp protease proteolytic subunit OS=Mycobacterium smegmatis (strain ATCC 700084 / mc(2)155) GN=clpP PE=3 SV=1	A0R198	22 kDa	M	0	-0.8
	F420-dependent glucose-6-phosphate dehydrogenase OS=Mycobacterium smegmatis (strain ATCC 700084 / mc(2)155) GN=fgd PE=1 SV=2	A0QQJ4	37 kDa	M	0	-0.8
	ATP:cob(I)alamin adenosyltransferase OS=Mycobacterium smegmatis (strain ATCC 700084 / mc(2)155) GN=MSMEG_4934 PE=4 SV=1	A0R1Z7	21 kDa	M	0	-0.8
	Succinyl-CoA ligase [ADP-forming] subunit alpha OS=Mycobacterium smegmatis (strain ATCC 700084 / mc(2)155) GN=sucD PE=3 SV=1	A0R3M3	31 kDa	C	0	-0.8
	Fatty acid synthase OS=Mycobacterium smegmatis (strain ATCC 700084 / mc(2)155) GN=MSMEG_4757 PE=1 SV=1	A0R1H7	330 kDa	M	0	-0.9
	Bifunctional short chain isoprenyl diphosphate synthase OS=Mycobacterium smegmatis (strain ATCC 700084 / mc(2)155) GN=MSMEG_1133 PE=3 SV=1	A0QRI9	35 kDa	M	0	-0.9
	Trehalose-phosphate synthase OS=Mycobacterium smegmatis (strain ATCC 700084 / mc(2)155) GN=otsA PE=1 SV=1	A0R4M9	56 kDa	M	0	-0.9
	Universal stress protein family protein OS=Mycobacterium smegmatis (strain ATCC 700084 / mc(2)155) GN=MSMEG_3945 PE=4 SV=1	A0QZ96	29 kDa	X	0	-0.9
	Linear gramicidin synthetase subunit D OS=Mycobacterium smegmatis (strain ATCC 700084 / mc(2)155) GN=mps2 PE=4 SV=1	Q3L891	277 kDa	X	0	-0.9
	Helix-turn-helix motif OS=Mycobacterium smegmatis (strain ATCC 700084 / mc(2)155) GN=MSMEG_5136 PE=4 SV=1	A0R2J4	17 kDa	X	0	-0.9
	6-phosphogluconate dehydrogenase, decarboxylating OS=Mycobacterium smegmatis (strain ATCC 700084 / mc(2)155) GN=gnd PE=3 SV=1	A0QYE7	52 kDa	M	0	-0.9
	Acyl-CoA dehydrogenase OS=Mycobacterium smegmatis (strain ATCC 700084 / mc(2)155) GN=MSMEG_6512 PE=3 SV=1	A0R6D7	39 kDa	X	0	-0.9
	Lipoprotein OS=Mycobacterium smegmatis (strain ATCC 700084 / mc(2)155) GN=MSMEG_3058 PE=3 SV=1	A0QWT6	31 kDa	M	0	-0.9
	Anthranilate phosphoribosyltransferase OS=Mycobacterium smegmatis (strain ATCC 700084 / mc(2)155) GN=trpD PE=1 SV=1	A0R048	38 kDa	M	0	-0.9
	2-isopropylmalate synthase OS=Mycobacterium smegmatis (strain ATCC 700084 / mc(2)155) GN=leuA PE=3 SV=1	A0R5Q2	66 kDa	M	0	-0.9
	Sulfate ABC transporter, permease protein CysT OS=Mycobacterium smegmatis (strain ATCC 700084 / mc(2)155) GN=cysT PE=4 SV=1	A0R0W6	30 kDa	M	0	-0.9
	Ferredoxin-dependent glutamate synthase 1 OS=Mycobacterium smegmatis (strain ATCC 700084 / mc(2)155) GN=MSMEG_6459 PE=4 SV=1	A0R684	167 kDa	C	0	-1
	RDD domain containing protein OS=Mycobacterium smegmatis (strain ATCC 700084 / mc(2)155) GN=MSMEG_3254 PE=4 SV=1	A0QXC7	17 kDa	M	0	-1
	Acyl-acyl-carrier protein desaturase DesA1 OS=Mycobacterium smegmatis (strain ATCC 700084 / mc(2)155) GN=des PE=3 SV=1	A0R4B3	38 kDa	C	0	-1
	Probable acetyl-CoA acetyltransferase OS=Mycobacterium smegmatis (strain ATCC 700084 / mc(2)155) GN=MSMEG_4920 PE=1 SV=2	A0R1Y7	40 kDa	M	0	-1
	Carbon starvation protein A OS=Mycobacterium smegmatis (strain ATCC 700084 / mc(2)155) GN=cstA PE=4 SV=1	A0QUM3	82 kDa	M	0	-1
	Enoyl-[acyl-carrier-protein] reductase [NADH] OS=Mycobacterium smegmatis (strain ATCC 700084 / mc(2)155) GN=inhA PE=3 SV=1	P42829	29 kDa	M	0	-1
	Multifunctional 2-oxoglutarate metabolism enzyme OS=Mycobacterium smegmatis (strain ATCC 700084 / mc(2)155) GN=kgd PE=1 SV=1	A0R2B1	136 kDa	C	0	-1
	Beta-lactamase-like protein OS=Mycobacterium smegmatis (strain ATCC 700084 / mc(2)155) GN=MSMEG_0775 PE=4 SV=1	A0QQJ3	27 kDa	M	0	-1
	PhoH family protein OS=Mycobacterium smegmatis (strain ATCC 700084 / mc(2)155) GN=phoH2 PE=4 SV=1	A0R2V5	47 kDa	M	0	-1
	MaoC like domain protein OS=Mycobacterium smegmatis (strain ATCC 700084 / mc(2)155) GN=MSMEG_0371 PE=4 SV=1	A0QPE6	31 kDa		0	-1.1
	Glycine cleavage system H protein OS=Mycobacterium smegmatis (strain ATCC 700084 / mc(2)155) GN=gcvH PE=1 SV=1	A0QYG3	14 kDa	X	0	-1.1
	Conserved transmembrane protein OS=Mycobacterium smegmatis (strain ATCC 700084 / mc(2)155) GN=MSMEG_5275 PE=4 SV=1	A0R2Y3	29 kDa	M	0	-1.2
	Biotin synthase OS=Mycobacterium smegmatis (strain ATCC 700084 / mc(2)155) GN=bioB PE=3 SV=1	A0QX70	38 kDa	M	0	-1.2
	D-ribose-binding periplasmic protein OS=Mycobacterium smegmatis (strain ATCC 700084 / mc(2)155) GN=MSMEG_3095 PE=4 SV=1	A0QWX3	32 kDa	M	0	-1.3
	Acetyl/propionyl-CoA carboxylase (Beta subunit) AccD6 OS=Mycobacterium smegmatis (strain ATCC 700084 / mc(2)155) GN=accD6 PE=4 SV=1	A0R0B6	50 kDa	M	0	-1.3
	MCE-family protein MCE4b OS=Mycobacterium smegmatis (strain ATCC 700084 / mc(2)155) GN=mce4B PE=4 SV=1	A0R4N7	37 kDa	M	0	-1.4
	Clavaldehyde dehydrogenase OS=Mycobacterium smegmatis (strain ATCC 700084 / mc(2)155) GN=MSMEG_4742 PE=4 SV=1	A0R1G3	27 kDa	M	0	-1.4
	Acyl-[ACP] desaturase OS=Mycobacterium smegmatis (strain ATCC 700084 / mc(2)155) GN=desA2 PE=4 SV=1	A0R2V6	31 kDa	C	0	-1.4
	Bacterioferritin OS=Mycobacterium smegmatis (strain ATCC 700084 / mc(2)155) GN=bfr PE=1 SV=1	A0QY79	18 kDa	M	0	-1.4
	Alcohol dehydrogenase OS=Mycobacterium smegmatis (strain ATCC 700084 / mc(2)155) GN=MSMEG_2079 PE=4 SV=1	A0QU52	34 kDa	M	0	-1.7
	Glycerol kinase OS=Mycobacterium smegmatis (strain ATCC 700084 / mc(2)155) GN=glpK PE=3 SV=1	A0R729	55 kDa	M	0	-1.9
	Choline/carnitine/betaine transporter OS=Mycobacterium smegmatis (strain ATCC 700084 / mc(2)155) GN=MSMEG_1883 PE=4 SV=1	A0QTL1	66 kDa	M	0	-2.1
	SAM-dependent methyltransferase OS=Mycobacterium smegmatis (strain ATCC 700084 / mc(2)155) GN=MSMEG_5310 PE=4 SV=1	A0R318	29 kDa	M	0	-2.1
	Alcohol dehydrogenase, iron-containing OS=Mycobacterium smegmatis (strain ATCC 700084 / mc(2)155) GN=MSMEG_6242 PE=4 SV=1	A0R5M3	46 kDa	X	0	-2.3
	Sulfate ABC transporter, permease protein CysW OS=Mycobacterium smegmatis (strain ATCC 700084 / mc(2)155) GN=cysW PE=4 SV=1	A0R0W5	29 kDa	M	0	-2.4
	Integral membrane protein OS=Mycobacterium smegmatis (strain ATCC 700084 / mc(2)155) GN=MSMEG_3276 PE=4 SV=1	A0QXE9	30 kDa	M	0	-2.5
	Glutamine amidotransferase OS=Mycobacterium smegmatis (strain ATCC 700084 / mc(2)155) GN=MSMEG_4214 PE=4 SV=1	A0R003	26 kDa	M	0	-2.8
	ABC-type transporter, substrate binding protein OS=Mycobacterium smegmatis (strain ATCC 700084 / mc(2)155) GN=MSMEG_4101 PE=4 SV=1	A0QZP5	59 kDa	M	0	-4.6

## Sheet: Samples View Report for UL01836
#	Quant View:Identified Proteins (1153)Including 1 Decoy	Accession Number	Molecular Weight	Taxonomy	transcription	translation	cell surface	cell wall	cytoplasm	extracellular region	intracellular	membrane	ribosome	Quantitative Clustering	Average Coefficient of Variance	pMIND	TMP
	Uncharacterized protein OS=Mycobacterium smegmatis (strain ATCC 700084 / mc(2)155) GN=MSMEG_1777 PE=4 SV=1	A0QTB1	11 kDa	unknown										[0,1]	0	No Values	Reference Missing
	Glycosyl transferase OS=Mycobacterium smegmatis (strain ATCC 700084 / mc(2)155) GN=MSMEG_6484 PE=4 SV=1	A0R6A9	45 kDa	Mycobacterium smegmatis str. MC2 155										[0,1]	0	No Values	Reference Missing
	His-Tagged TMP-PASTA Sequence provided by Galina Mukamolova	TMP-PASTA	34 kDa	unknown										[0,1]	1.22331	0	5.8
	Uncharacterized protein OS=Mycobacterium smegmatis (strain ATCC 700084 / mc(2)155) GN=MSMEG_4252 PE=4 SV=1	A0R041	14 kDa	unknown										[0,1]	0.297089	0	2.9
	Uncharacterized protein OS=Mycobacterium smegmatis (strain ATCC 700084 / mc(2)155) GN=MSMEG_6438 PE=4 SV=1	A0R663	16 kDa	unknown										[0,1]	0.701349	0	1.8
	FAD binding domain protein OS=Mycobacterium smegmatis (strain ATCC 700084 / mc(2)155) GN=MSMEG_6283 PE=4 SV=1	A0R5R4	52 kDa	Mycobacterium smegmatis str. MC2 155										[0,1]	0.561168	0	1.7
	NADPH-dependent FMN reductase OS=Mycobacterium smegmatis (strain ATCC 700084 / mc(2)155) GN=MSMEG_2800 PE=4 SV=1	A0QW43	17 kDa	Mycobacterium smegmatis str. MC2 155										[0,1]	0	0	1.7
	Possible conserved transmembrane protein OS=Mycobacterium smegmatis (strain ATCC 700084 / mc(2)155) GN=MSMEG_4218 PE=4 SV=1	A0R007	11 kDa	Mycobacterium smegmatis str. MC2 155								integral to membrane		[0,1]	0	0	1.3
	Alpha/beta hydrolase fold family protein OS=Mycobacterium smegmatis (strain ATCC 700084 / mc(2)155) GN=MSMEG_2409 PE=4 SV=1	A0QV11	38 kDa	unknown										[0,1]	0.852202	0	1.2
	Geranylgeranyl reductase OS=Mycobacterium smegmatis (strain ATCC 700084 / mc(2)155) GN=MSMEG_1028 PE=4 SV=1	A0QR89	43 kDa	Mycobacterium smegmatis str. MC2 155										[0,1]	0.509914	0	1.2
	Dienelactone hydrolase OS=Mycobacterium smegmatis (strain ATCC 700084 / mc(2)155) GN=MSMEG_5236 PE=4 SV=1	A0R2U5	29 kDa	Mycobacterium smegmatis str. MC2 155										[0,1]	0	0	1.2
	Uncharacterized protein OS=Mycobacterium smegmatis (strain ATCC 700084 / mc(2)155) GN=MSMEG_3764 PE=4 SV=1	A0QYS1	8 kDa	unknown										[0,1]	0.919608	0	1.1
	Demethylmenaquinone methyltransferase OS=Mycobacterium smegmatis (strain ATCC 700084 / mc(2)155) GN=ubiE PE=3 SV=1	A0QRH1	25 kDa	Mycobacterium smegmatis str. MC2 155										[0,1]	0.760031	0	1.1
	Amidase OS=Mycobacterium smegmatis (strain ATCC 700084 / mc(2)155) GN=amiC PE=4 SV=1	A0QVC0	53 kDa	Mycobacterium smegmatis str. MC2 155										[0,1]	0.605827	0	1.1
	ABC Fe3+-siderophores transporter, periplasmic binding protein OS=Mycobacterium smegmatis (strain ATCC 700084 / mc(2)155) GN=MSMEG_4561 PE=4 SV=1	A0R0Z4	36 kDa	unknown										[0,1]	0.513003	0	1.1
	Alpha/beta hydrolase fold protein OS=Mycobacterium smegmatis (strain ATCC 700084 / mc(2)155) GN=MSMEG_3287 PE=4 SV=1	A0QXG0	32 kDa	Mycobacterium smegmatis str. MC2 155										[0,1]	1.07925	0	1
	DoxX OS=Mycobacterium smegmatis (strain ATCC 700084 / mc(2)155) GN=MSMEG_3255 PE=4 SV=1	A0QXC8	30 kDa	unknown										[0,1]	0.511608	0	1
	Cell wall synthesis protein CwsA OS=Mycobacterium smegmatis (strain ATCC 700084 / mc(2)155) GN=cwsA PE=1 SV=1	A0QNF5	14 kDa	Mycobacterium smegmatis str. MC2 155								integral to membrane		[0,1]	0.636969	0	1
	Pyruvate ferredoxin/flavodoxin oxidoreductase OS=Mycobacterium smegmatis (strain ATCC 700084 / mc(2)155) GN=MSMEG_5100 PE=4 SV=1	A0R2G2	125 kDa	Mycobacterium smegmatis str. MC2 155										[0,1]	0.524416	0	1
	Conserved membrane protein in rhomboid family OS=Mycobacterium smegmatis (strain ATCC 700084 / mc(2)155) GN=MSMEG_5036 PE=4 SV=1	A0R299	27 kDa	Mycobacterium smegmatis str. MC2 155								integral to membrane		[0,1]	0.506242	0	1
	Dienelactone hydrolase OS=Mycobacterium smegmatis (strain ATCC 700084 / mc(2)155) GN=MSMEG_2444 PE=4 SV=1	A0QV46	25 kDa	Mycobacterium smegmatis str. MC2 155										[0,1]	0.624462	0	1
	Tryptophan-rich sensory protein OS=Mycobacterium smegmatis (strain ATCC 700084 / mc(2)155) GN=MSMEG_1131 PE=4 SV=1	A0QRI7	17 kDa	unknown										[0,1]	0.447317	0	1
	Transcriptional regulator, PadR family protein OS=Mycobacterium smegmatis (strain ATCC 700084 / mc(2)155) GN=MSMEG_6903 PE=4 SV=1	A0R7G5	21 kDa	unknown										[0,1]	0	0	1
	Dehydrogenase OS=Mycobacterium smegmatis (strain ATCC 700084 / mc(2)155) GN=MSMEG_6557 PE=4 SV=1	A0R6I2	32 kDa	Mycobacterium smegmatis str. MC2 155										[0,1]	0	0	0.9
	Conserved hypothetical Zn-dependent hydrolase OS=Mycobacterium smegmatis (strain ATCC 700084 / mc(2)155) GN=MSMEG_6071 PE=4 SV=1	A0R555	34 kDa	Mycobacterium smegmatis str. MC2 155										[0,1]	0.49054	0	0.9
	Uncharacterized protein OS=Mycobacterium smegmatis (strain ATCC 700084 / mc(2)155) GN=MSMEG_5401 PE=4 SV=1	A0R3A4	18 kDa	unknown										[0,1]	0.664727	0	0.9
	Antigen 85-A OS=Mycobacterium smegmatis (strain ATCC 700084 / mc(2)155) GN=MSMEG_6398 PE=4 SV=1	A0R623	36 kDa	Mycobacterium smegmatis str. MC2 155										[0,1]	0.63562	0	0.9
	Putative cytochrome P450 135B1 OS=Mycobacterium smegmatis (strain ATCC 700084 / mc(2)155) GN=MSMEG_6478 PE=3 SV=1	A0R6A3	50 kDa	unknown										[0,1]	0.636788	0	0.9
	HAD-superfamily protein subfamily protein IB hydrolase, TIGR01490 OS=Mycobacterium smegmatis (strain ATCC 700084 / mc(2)155) GN=MSMEG_0949 PE=4 SV=1	A0QR14	31 kDa	unknown										[0,1]	1.02478	0	0.9
	Oxidoreductase, FAD-binding OS=Mycobacterium smegmatis (strain ATCC 700084 / mc(2)155) GN=MSMEG_6382 PE=1 SV=1	A0R607	51 kDa	unknown										[0,1]	0.698978	0	0.9
	FMN-dependent dehydrogenase OS=Mycobacterium smegmatis (strain ATCC 700084 / mc(2)155) GN=MSMEG_1424 PE=4 SV=1	A0QSB9	43 kDa	unknown										[0,1]	0.572562	0	0.9
	FAD dependent glycerol-3-phosphate dehydrogenase OS=Mycobacterium smegmatis (strain ATCC 700084 / mc(2)155) GN=glpD2 PE=3 SV=1	A0QT70	63 kDa	Mycobacterium smegmatis str. MC2 155					glycerol-3-phosphate dehydrogenase complex		glycerol-3-phosphate dehydrogenase complex			[0,1]	0.726224	0	0.9
	Acyltransferase family protein OS=Mycobacterium smegmatis (strain ATCC 700084 / mc(2)155) GN=MSMEG_6408 PE=4 SV=1	A0R633	27 kDa	Mycobacterium smegmatis str. MC2 155										[0,1]	0.585467	0	0.9
	Lipoprotein OS=Mycobacterium smegmatis (strain ATCC 700084 / mc(2)155) GN=MSMEG_2661 PE=4 SV=1	A0QVR0	27 kDa	unknown										[0,1]	0	0	0.9
	Short chain dehydrogenase OS=Mycobacterium smegmatis (strain ATCC 700084 / mc(2)155) GN=MSMEG_4188 PE=3 SV=1	A0QZX9	31 kDa	Mycobacterium smegmatis str. MC2 155										[0,1]	0.505289	0	0.9
	Bacterial membrane flanked domain family protein OS=Mycobacterium smegmatis (strain ATCC 700084 / mc(2)155) GN=MSMEG_0865 PE=4 SV=1	A0QQT0	53 kDa	unknown										[0,1]	0.470869	0	0.9
	Fumarylacetoacetate OS=Mycobacterium smegmatis (strain ATCC 700084 / mc(2)155) GN=MSMEG_6588 PE=4 SV=1	A0R6L1	33 kDa	unknown										[0,1]	0	0	0.9
	Phosphoglycerate mutase OS=Mycobacterium smegmatis (strain ATCC 700084 / mc(2)155) GN=MSMEG_0970 PE=4 SV=1	A0QR34	23 kDa	Mycobacterium smegmatis str. MC2 155										[0,1]	0.431437	0	0.9
	Integral membrane protein OS=Mycobacterium smegmatis (strain ATCC 700084 / mc(2)155) GN=MSMEG_6570 PE=4 SV=1	A0R6J4	51 kDa	unknown										[0,1]	0.581503	0	0.8
	Alpha/beta hydrolase fold OS=Mycobacterium smegmatis (strain ATCC 700084 / mc(2)155) GN=MSMEG_2777 PE=4 SV=1	A0QW20	35 kDa	Mycobacterium smegmatis str. MC2 155										[0,1]	0.857777	0	0.8
	Galactofuranosyl transferase GlfT1 OS=Mycobacterium smegmatis (strain ATCC 700084 / mc(2)155) GN=glfT1 PE=1 SV=1	A0R5Z2	34 kDa	Mycobacterium smegmatis str. MC2 155								membrane		[0,1]	0.532582	0	0.8
	Alpha/beta hydrolase fold protein OS=Mycobacterium smegmatis (strain ATCC 700084 / mc(2)155) GN=bphD PE=4 SV=1	A0QVB5	32 kDa	Mycobacterium smegmatis str. MC2 155										[0,1]	0.749343	0	0.8
	Integral membrane protein OS=Mycobacterium smegmatis (strain ATCC 700084 / mc(2)155) GN=MSMEG_6665 PE=4 SV=1	A0R6T5	10 kDa	unknown										[0,1]	0.432256	0	0.8
	ABC-type transporter, periplasmic component OS=Mycobacterium smegmatis (strain ATCC 700084 / mc(2)155) GN=MSMEG_6050 PE=3 SV=1	A0R536	32 kDa	Mycobacterium smegmatis str. MC2 155										[0,1]	0.540346	0	0.8
	Cyclohexanone monooxygenase OS=Mycobacterium smegmatis (strain ATCC 700084 / mc(2)155) GN=MSMEG_1030 PE=4 SV=1	A0QR91	56 kDa	Mycobacterium smegmatis str. MC2 155										[0,1]	0.520732	0	0.8
	Amino acid permease-associated region OS=Mycobacterium smegmatis (strain ATCC 700084 / mc(2)155) GN=MSMEG_6727 PE=4 SV=1	A0R6Z7	46 kDa	Mycobacterium smegmatis str. MC2 155								integral to membrane		[0,1]	0	0	0.8
	Serine/threonine protein kinase OS=Mycobacterium smegmatis (strain ATCC 700084 / mc(2)155) GN=pknF PE=4 SV=1	A0QYJ2	52 kDa	Mycobacterium smegmatis str. MC2 155										[0,1]	0	0	0.8
	ABC Fe3+-siderophores transporter, periplasmic binding protein OS=Mycobacterium smegmatis (strain ATCC 700084 / mc(2)155) GN=MSMEG_4560 PE=4 SV=1	A0R0Z3	36 kDa	unknown										[0,1]	0.541748	0	0.8
	Galactofuranosyl transferase GlfT2 OS=Mycobacterium smegmatis (strain ATCC 700084 / mc(2)155) GN=glfT2 PE=3 SV=1	A0R628	72 kDa	Mycobacterium smegmatis str. MC2 155								membrane		[0,1]	0.561731	0	0.8
	(2Z,6E)-farnesyl diphosphate synthase OS=Mycobacterium smegmatis (strain ATCC 700084 / mc(2)155) GN=uppS PE=1 SV=1	A0R2W4	30 kDa	Mycobacterium smegmatis str. MC2 155								membrane		[0,1]	0.455385	0	0.8
	Molybdopterin biosynthesis protein MoeA 1 OS=Mycobacterium smegmatis (strain ATCC 700084 / mc(2)155) GN=moeA1 PE=4 SV=1	A0R3H0	44 kDa	Mycobacterium smegmatis str. MC2 155										[0,1]	0.525179	0	0.7
	Retinol dehydrogenase 13 OS=Mycobacterium smegmatis (strain ATCC 700084 / mc(2)155) GN=MSMEG_5430 PE=3 SV=1	A0R3D1	31 kDa	Mycobacterium smegmatis str. MC2 155										[0,1]	0.455509	0	0.7
	Hexapeptide transferase family protein OS=Mycobacterium smegmatis (strain ATCC 700084 / mc(2)155) GN=MSMEG_1055 PE=4 SV=1	A0QRB4	28 kDa	Mycobacterium smegmatis str. MC2 155										[0,1]	0.448494	0	0.7
	Monooxygenase OS=Mycobacterium smegmatis (strain ATCC 700084 / mc(2)155) GN=MSMEG_1980 PE=4 SV=1	A0QTV6	43 kDa	Mycobacterium smegmatis str. MC2 155										[0,1]	0.662678	0	0.7
	Uncharacterized protein OS=Mycobacterium smegmatis (strain ATCC 700084 / mc(2)155) GN=MSMEG_4479 PE=4 SV=1	A0R0R3	10 kDa	unknown										[0,1]	0.527434	0	0.7
	Diacylglycerol kinase catalytic region OS=Mycobacterium smegmatis (strain ATCC 700084 / mc(2)155) GN=MSMEG_1920 PE=4 SV=1	A0QTP8	34 kDa	Mycobacterium smegmatis str. MC2 155										[0,1]	0.655971	0	0.7
	Uncharacterized protein OS=Mycobacterium smegmatis (strain ATCC 700084 / mc(2)155) GN=MSMEG_2416 PE=4 SV=1	A0QV18	27 kDa	unknown										[0,1]	0	0	0.7
	Glycerol-3-phosphate acyltransferase OS=Mycobacterium smegmatis (strain ATCC 700084 / mc(2)155) GN=MSMEG_4703 PE=4 SV=1	A0R1C6	89 kDa	Mycobacterium smegmatis str. MC2 155								membrane		[0,1]	1.26488	0	0.7
	Uncharacterized protein OS=Mycobacterium smegmatis (strain ATCC 700084 / mc(2)155) GN=MSMEG_6793 PE=4 SV=1	A0R763	52 kDa	unknown										[0,1]	0	0	0.7
	Uncharacterized protein OS=Mycobacterium smegmatis (strain ATCC 700084 / mc(2)155) GN=MSMEG_1191 PE=4 SV=1	A0QRP5	8 kDa	unknown										[0,1]	0.51008	0	0.7
	Conserved membrane protein OS=Mycobacterium smegmatis (strain ATCC 700084 / mc(2)155) GN=MSMEG_3748 PE=4 SV=1	A0QYQ8	42 kDa	Mycobacterium smegmatis str. MC2 155										[0,1]	0.644064	0	0.7
	Uncharacterized protein OS=Mycobacterium smegmatis (strain ATCC 700084 / mc(2)155) GN=MSMEG_6434 PE=4 SV=1	A0R659	24 kDa	unknown										[0,1]	0.484337	0	0.7
	Uncharacterized protein OS=Mycobacterium smegmatis (strain ATCC 700084 / mc(2)155) GN=MSMEG_1035 PE=4 SV=1	A0QR96	57 kDa	unknown										[0,1]	0	0	0.7
	Secreted protein OS=Mycobacterium smegmatis (strain ATCC 700084 / mc(2)155) GN=MSMEG_6049 PE=4 SV=1	A0R535	41 kDa	unknown										[0,1]	0.484205	0	0.7
	Secreted protein OS=Mycobacterium smegmatis (strain ATCC 700084 / mc(2)155) GN=MSMEG_6202 PE=4 SV=1	A0R5I4	35 kDa	unknown										[0,1]	0.477226	0	0.7
	Mpr protein OS=Mycobacterium smegmatis (strain ATCC 700084 / mc(2)155) GN=MSMEG_1236 PE=4 SV=1	A0QRT9	23 kDa	unknown										[0,1]	0	0	0.7
	ABC transporter, ATP-binding protein OS=Mycobacterium smegmatis (strain ATCC 700084 / mc(2)155) GN=MSMEG_6062 PE=3 SV=1	A0R546	28 kDa	Mycobacterium smegmatis str. MC2 155										[0,1]	0.670867	0	0.7
	Uncharacterized protein OS=Mycobacterium smegmatis (strain ATCC 700084 / mc(2)155) GN=MSMEG_2958 PE=4 SV=1	A0QWI9	25 kDa	unknown										[0,1]	0.463277	0	0.7
	ATP-binding protein OS=Mycobacterium smegmatis (strain ATCC 700084 / mc(2)155) GN=MSMEG_3237 PE=3 SV=1	A0QXB2	28 kDa	unknown										[0,1]	0.48834	0	0.7
	Uncharacterized protein OS=Mycobacterium smegmatis (strain ATCC 700084 / mc(2)155) GN=MSMEG_5349 PE=4 SV=1	A0R355	22 kDa	Mycobacterium smegmatis str. MC2 155										[0,1]	0.724795	0	0.7
	Hydrolase, alpha/beta fold family protein OS=Mycobacterium smegmatis (strain ATCC 700084 / mc(2)155) GN=MSMEG_4998 PE=4 SV=1	A0R262	43 kDa	unknown										[0,1]	0	0	0.7
	ABC transporter related protein OS=Mycobacterium smegmatis (strain ATCC 700084 / mc(2)155) GN=MSMEG_6046 PE=3 SV=1	A0R532	28 kDa	Mycobacterium smegmatis str. MC2 155										[0,1]	0.545571	0	0.7
	Putative decaprenylphosphoryl-5-phosphoribose phosphatase MSMEG_6402 OS=Mycobacterium smegmatis (strain ATCC 700084 / mc(2)155) GN=MSMEG_6402 PE=3 SV=1	A0R627	18 kDa	Mycobacterium smegmatis str. MC2 155								integral to membrane		[0,1]	0.722934	0	0.6
	Integration host factor OS=Mycobacterium smegmatis (strain ATCC 700084 / mc(2)155) GN=mihF PE=4 SV=1	A0QWS8	12 kDa	Mycobacterium smegmatis str. MC2 155										[0,1]	0.501997	0	0.6
	NAD dependent epimerase/dehydratase OS=Mycobacterium smegmatis (strain ATCC 700084 / mc(2)155) GN=MSMEG_4284 PE=4 SV=1	A0R073	32 kDa	Mycobacterium smegmatis str. MC2 155										[0,1]	0.579029	0	0.6
	Diacylglycerol acyltransferase/mycolyltransferase Ag85B OS=Mycobacterium smegmatis (strain ATCC 700084 / mc(2)155) GN=fbpB PE=2 SV=1	A0QU51	35 kDa	Mycobacterium smegmatis str. MC2 155						extracellular region				[0,1]	1.21766	0	0.6
	Uncharacterized protein OS=Mycobacterium smegmatis (strain ATCC 700084 / mc(2)155) GN=MSMEG_0758 PE=4 SV=1	A0QQH6	19 kDa	unknown										[0,1]	0.684365	0	0.6
	Lipoprotein OS=Mycobacterium smegmatis (strain ATCC 700084 / mc(2)155) GN=MSMEG_6064 PE=4 SV=1	A0R548	35 kDa	unknown										[0,1]	0.549832	0	0.6
	ABC transport protein, ATP-binding subunit OS=Mycobacterium smegmatis (strain ATCC 700084 / mc(2)155) GN=MSMEG_6052 PE=4 SV=1	A0R537	26 kDa	Mycobacterium smegmatis str. MC2 155										[0,1]	0.743697	0	0.6
	Short chain dehydrogenase OS=Mycobacterium smegmatis (strain ATCC 700084 / mc(2)155) GN=MSMEG_0863 PE=4 SV=1	A0QQS8	33 kDa	Mycobacterium smegmatis str. MC2 155										[0,1]	0.64911	0	0.6
	Uncharacterized protein OS=Mycobacterium smegmatis (strain ATCC 700084 / mc(2)155) GN=MSMEG_5816 PE=4 SV=1	A0R4F6	47 kDa	unknown										[0,1]	0.811484	0	0.6
	Membrane protein OS=Mycobacterium smegmatis (strain ATCC 700084 / mc(2)155) GN=MSMEG_0814 PE=4 SV=1	A0QQN1	9 kDa	unknown										[0,1]	0.611617	0	0.6
	ABC transporter ATP-binding protein OS=Mycobacterium smegmatis (strain ATCC 700084 / mc(2)155) GN=MSMEG_6802 PE=4 SV=1	A0R771	28 kDa	Mycobacterium smegmatis str. MC2 155										[0,1]	0.518162	0	0.6
	Antigen 85-C OS=Mycobacterium smegmatis (strain ATCC 700084 / mc(2)155) GN=MSMEG_3580 PE=4 SV=1	A0QY95	36 kDa	unknown										[0,1]	0.688331	0	0.6
	dTDP-RhA:a-D-GlcNAc-diphosphoryl polyprenol, a-3-L-rhamnosyl transferase OS=Mycobacterium smegmatis (strain ATCC 700084 / mc(2)155) GN=MSMEG_1826 PE=4 SV=1	A0QTF9	32 kDa	unknown										[0,1]	0.518904	0	0.6
	Uncharacterized protein OS=Mycobacterium smegmatis (strain ATCC 700084 / mc(2)155) GN=MSMEG_0794 PE=4 SV=1	A0QQL1	26 kDa	unknown										[0,1]	0.574972	0	0.6
	Metallo-beta-lactamase family protein OS=Mycobacterium smegmatis (strain ATCC 700084 / mc(2)155) GN=MSMEG_5638 PE=4 SV=1	A0R3Y4	41 kDa	Mycobacterium smegmatis str. MC2 155										[0,1]	0.556977	0	0.6
	Uncharacterized protein OS=Mycobacterium smegmatis (strain ATCC 700084 / mc(2)155) GN=MSMEG_5645 PE=4 SV=1	A0R3Z1	26 kDa	Mycobacterium smegmatis str. MC2 155										[0,1]	0.755712	0	0.6
	RemM protein OS=Mycobacterium smegmatis (strain ATCC 700084 / mc(2)155) GN=MSMEG_0986 PE=4 SV=1	A0QR50	26 kDa	Mycobacterium smegmatis str. MC2 155	transcription, DNA-dependent									[0,1]	0	0	0.6
	Cholesterol oxidase ChoD OS=Mycobacterium smegmatis (strain ATCC 700084 / mc(2)155) GN=choD PE=4 SV=1	A0QSU5	63 kDa	Mycobacterium smegmatis str. MC2 155										[0,1]	0.525179	0	0.6
	ATP synthase gamma chain OS=Mycobacterium smegmatis (strain ATCC 700084 / mc(2)155) GN=atpG PE=1 SV=1	A0R201	33 kDa	Mycobacterium smegmatis str. MC2 155							proton-transporting ATP synthase complex, catalytic core F(1)	proton-transporting ATP synthase complex, catalytic core F(1)		[0,1]	0.553908	0	0.6
	Enhanced intracellular survival protein OS=Mycobacterium smegmatis (strain ATCC 700084 / mc(2)155) GN=eis PE=1 SV=1	A0QY29	44 kDa	Mycobacterium smegmatis str. MC2 155										[0,1]	0	0	0.6
	ErfK/YbiS/YcfS/YnhG family protein OS=Mycobacterium smegmatis (strain ATCC 700084 / mc(2)155) GN=MSMEG_4745 PE=4 SV=1	A0R1G6	43 kDa	unknown										[0,1]	0.78272	0	0.6
	Phytoene synthase OS=Mycobacterium smegmatis (strain ATCC 700084 / mc(2)155) GN=MSMEG_2346 PE=4 SV=1	A0QUV2	35 kDa	Mycobacterium smegmatis str. MC2 155										[0,1]	0.9662	0	0.6
	Glycosyl hydrolase family protein 3 OS=Mycobacterium smegmatis (strain ATCC 700084 / mc(2)155) GN=MSMEG_0361 PE=4 SV=1	A0QPD6	39 kDa	Mycobacterium smegmatis str. MC2 155										[0,1]	0.726224	0	0.6
	Uncharacterized protein OS=Mycobacterium smegmatis (strain ATCC 700084 / mc(2)155) GN=MSMEG_5215 PE=4 SV=1	A0R2S3	19 kDa	unknown										[0,1]	0	0	0.6
	Glutamate-1-semialdehyde 2,1-aminomutase OS=Mycobacterium smegmatis (strain ATCC 700084 / mc(2)155) GN=hemL PE=3 SV=1	A0QR33	47 kDa	Mycobacterium smegmatis str. MC2 155					cytoplasm		cytoplasm			[0,1]	0.990376	0	0.6
	Cadmium transporting P-type ATPase OS=Mycobacterium smegmatis (strain ATCC 700084 / mc(2)155) GN=ctpC PE=3 SV=1	A0R542	76 kDa	Mycobacterium smegmatis str. MC2 155								integral to membrane		[0,1]	0.503688	0	0.6
	ABC transporter, ATP-binding protein OS=Mycobacterium smegmatis (strain ATCC 700084 / mc(2)155) GN=MSMEG_4557 PE=3 SV=1	A0R0Z1	27 kDa	Mycobacterium smegmatis str. MC2 155										[0,1]	0.54213	0	0.6
	Oxidoreductase OS=Mycobacterium smegmatis (strain ATCC 700084 / mc(2)155) GN=MSMEG_3663 PE=4 SV=1	A0QYH8	52 kDa	unknown										[0,1]	0	0	0.6
	3-ketoacyl-CoA thiolase OS=Mycobacterium smegmatis (strain ATCC 700084 / mc(2)155) GN=fadA2 PE=3 SV=1	A0QPE8	45 kDa	Mycobacterium smegmatis str. MC2 155										[0,1]	0.540795	0	0.6
	Immunogenic protein MPT63 OS=Mycobacterium smegmatis (strain ATCC 700084 / mc(2)155) GN=MSMEG_5412 PE=4 SV=1	A0R3B5	33 kDa	Mycobacterium smegmatis str. MC2 155						extracellular space				[0,1]	0.659778	0	0.6
	Amino acid permease OS=Mycobacterium smegmatis (strain ATCC 700084 / mc(2)155) GN=MSMEG_0781 PE=4 SV=1	A0QQJ8	56 kDa	Mycobacterium smegmatis str. MC2 155								integral to membrane		[0,1]	0.513144	0	0.6
	Uncharacterized protein OS=Mycobacterium smegmatis (strain ATCC 700084 / mc(2)155) GN=MSMEG_2585 PE=4 SV=1	A0QVI4	21 kDa	unknown										[0,1]	1.42723	0	0.6
	Peptidase S1 and S6, chymotrypsin/Hap OS=Mycobacterium smegmatis (strain ATCC 700084 / mc(2)155) GN=MSMEG_5486 PE=4 SV=1	A0R3I6	45 kDa	Mycobacterium smegmatis str. MC2 155										[0,1]	0	0	0.5
	Alpha/beta hydrolase OS=Mycobacterium smegmatis (strain ATCC 700084 / mc(2)155) GN=MSMEG_4450 PE=4 SV=1	A0R0N6	34 kDa	Mycobacterium smegmatis str. MC2 155										[0,1]	0.535222	0	0.5
	Phosphate import ATP-binding protein PstB OS=Mycobacterium smegmatis (strain ATCC 700084 / mc(2)155) GN=pstB PE=3 SV=1	A0R4C0	28 kDa	Mycobacterium smegmatis str. MC2 155								ATP-binding cassette (ABC) transporter complex		[0,1]	0.484225	0	0.5
	Alanine-rich protein OS=Mycobacterium smegmatis (strain ATCC 700084 / mc(2)155) GN=MSMEG_0696 PE=4 SV=1	A0QQB5	12 kDa	unknown										[0,1]	0	0	0.5
	O-methyltransferase Omt OS=Mycobacterium smegmatis (strain ATCC 700084 / mc(2)155) GN=omt PE=4 SV=1	A0R6T1	31 kDa	Mycobacterium smegmatis str. MC2 155										[0,1]	0	0	0.5
	KanY protein OS=Mycobacterium smegmatis (strain ATCC 700084 / mc(2)155) GN=MSMEG_6282 PE=4 SV=1	A0R5R3	15 kDa	unknown										[0,1]	0.490176	0	0.5
	GDP-mannose-dependent alpha-(1-6)-phosphatidylinositol monomannoside mannosyltransferase OS=Mycobacterium smegmatis (strain ATCC 700084 / mc(2)155) GN=pimB PE=1 SV=1	A0R043	41 kDa	Mycobacterium smegmatis str. MC2 155										[0,1]	0	0	0.5
	Glycine/D-amino acid oxidase OS=Mycobacterium smegmatis (strain ATCC 700084 / mc(2)155) GN=MSMEG_6471 PE=4 SV=1	A0R696	52 kDa	unknown										[0,1]	0.588488	0	0.5
	ABC transporter OS=Mycobacterium smegmatis (strain ATCC 700084 / mc(2)155) GN=MSMEG_5660 PE=3 SV=1	A0R405	72 kDa	Mycobacterium smegmatis str. MC2 155								integral to membrane		[0,1]	0.517597	0	0.5
	Transporter, small conductance mechanosensitive ion channel (MscS) family protein OS=Mycobacterium smegmatis (strain ATCC 700084 / mc(2)155) GN=MSMEG_1315 PE=4 SV=1	A0QS16	34 kDa	unknown										[0,1]	0.6007	0	0.5
	DNA translocase FtsK OS=Mycobacterium smegmatis (strain ATCC 700084 / mc(2)155) GN=MSMEG_2690 PE=4 SV=1	A0QVT6	99 kDa	unknown										[0,0]	0.62344	0	0.5
	Alpha/beta hydrolase fold protein OS=Mycobacterium smegmatis (strain ATCC 700084 / mc(2)155) GN=MSMEG_1655 PE=4 SV=1	A0QSZ4	31 kDa	Mycobacterium smegmatis str. MC2 155										[0,0]	0.648187	0	0.5
	Oxidoreductase, short chain dehydrogenase/reductase family protein OS=Mycobacterium smegmatis (strain ATCC 700084 / mc(2)155) GN=MSMEG_5544 PE=3 SV=1	A0R3P3	27 kDa	Mycobacterium smegmatis str. MC2 155										[0,0]	0.508008	0	0.5
	Conserved threonine rich protein OS=Mycobacterium smegmatis (strain ATCC 700084 / mc(2)155) GN=MSMEG_1393 PE=4 SV=1	A0QS91	14 kDa	unknown										[0,0]	0.416303	0	0.5
	Cation ABC transporter, periplasmic cation-binding protein, putative OS=Mycobacterium smegmatis (strain ATCC 700084 / mc(2)155) GN=MSMEG_6047 PE=4 SV=1	A0R533	33 kDa	unknown										[0,0]	0.684972	0	0.5
	Flavin-binding monooxygenase OS=Mycobacterium smegmatis (strain ATCC 700084 / mc(2)155) GN=MSMEG_2038 PE=4 SV=1	A0QU12	58 kDa	Mycobacterium smegmatis str. MC2 155										[0,0]	0.60668	0	0.5
	NADH-ubiquinone oxidoreductase chain 4L OS=Mycobacterium smegmatis (strain ATCC 700084 / mc(2)155) GN=MSMEG_0847 PE=4 SV=1	A0QQR2	16 kDa	Mycobacterium smegmatis str. MC2 155										[0,0]	0.484639	0	0.5
	Lipolytic enzyme, G-D-S-L OS=Mycobacterium smegmatis (strain ATCC 700084 / mc(2)155) GN=MSMEG_3682 PE=4 SV=1	A0QYJ6	29 kDa	Mycobacterium smegmatis str. MC2 155										[0,0]	0.60368	0	0.5
	Integral membrane protein DUF6 OS=Mycobacterium smegmatis (strain ATCC 700084 / mc(2)155) GN=MSMEG_2542 PE=4 SV=1	A0QVE2	31 kDa	unknown										[0,0]	0.426107	0	0.5
	ABC transporter, ATP-binding protein OppD OS=Mycobacterium smegmatis (strain ATCC 700084 / mc(2)155) GN=oppD PE=3 SV=1	A0R260	66 kDa	Mycobacterium smegmatis str. MC2 155								membrane		[0,0]	0.659903	0	0.5
	Conserved exported protein OS=Mycobacterium smegmatis (strain ATCC 700084 / mc(2)155) GN=MSMEG_5272 PE=4 SV=1	A0R2Y0	33 kDa	Mycobacterium smegmatis str. MC2 155										[0,0]	1.03909	0	0.5
	ABC quaternary amine transporter, permease component OS=Mycobacterium smegmatis (strain ATCC 700084 / mc(2)155) GN=MSMEG_2927 PE=3 SV=1	A0QWF8	23 kDa	Mycobacterium smegmatis str. MC2 155								integral to membrane		[0,0]	0	0	0.5
	Ferritin BfrB OS=Mycobacterium smegmatis (strain ATCC 700084 / mc(2)155) GN=bfrB PE=1 SV=1	A0R647	20 kDa	Mycobacterium smegmatis str. MC2 155										[0,0]	0.586653	0	0.5
	Uncharacterized protein OS=Mycobacterium smegmatis (strain ATCC 700084 / mc(2)155) GN=MSMEG_2612 PE=4 SV=1	A0QVL1	39 kDa	unknown										[0,0]	0.52793	0	0.5
	Conserved membrane protein OS=Mycobacterium smegmatis (strain ATCC 700084 / mc(2)155) GN=MSMEG_6089 PE=4 SV=1	A0R572	28 kDa	unknown										[0,0]	0.648626	0	0.5
	Integral membrane protein OS=Mycobacterium smegmatis (strain ATCC 700084 / mc(2)155) GN=MSMEG_1530 PE=4 SV=1	A0QSM4	37 kDa	Mycobacterium smegmatis str. MC2 155								membrane		[0,0]	0.497565	0	0.5
	D-alanyl-D-alanine carboxypeptidase OS=Mycobacterium smegmatis (strain ATCC 700084 / mc(2)155) GN=MSMEG_1661 PE=3 SV=1	A0QT00	41 kDa	unknown										[0,0]	0.52072	0	0.5
	Epoxide hydrolase EphC OS=Mycobacterium smegmatis (strain ATCC 700084 / mc(2)155) GN=ephC PE=4 SV=1	A0QTX4	33 kDa	Mycobacterium smegmatis str. MC2 155										[0,0]	0.831536	0	0.5
	Uncharacterized protein OS=Mycobacterium smegmatis (strain ATCC 700084 / mc(2)155) GN=MSMEG_5924 PE=4 SV=1	A0R4R2	22 kDa	unknown										[0,0]	0.652916	0	0.4
	Uncharacterized protein OS=Mycobacterium smegmatis (strain ATCC 700084 / mc(2)155) GN=MSMEG_3570 PE=4 SV=1	A0QY85	70 kDa	unknown										[0,0]	0	0	0.4
	Lsr2 protein OS=Mycobacterium smegmatis (strain ATCC 700084 / mc(2)155) GN=lsr2 PE=4 SV=1	A0R576	12 kDa	unknown										[0,0]	0	0	0.4
	Putative oxidoreductase in MprA 5'region OS=Mycobacterium smegmatis (strain ATCC 700084 / mc(2)155) GN=MSMEG_6385 PE=4 SV=1	A0R610	27 kDa	Mycobacterium smegmatis str. MC2 155										[0,0]	0.461496	0	0.4
	Secretion protein Snm4 OS=Mycobacterium smegmatis (strain ATCC 700084 / mc(2)155) GN=snm PE=4 SV=1	A0QQ46	48 kDa	unknown										[0,0]	0.566787	0	0.4
	Integral membrane protein OS=Mycobacterium smegmatis (strain ATCC 700084 / mc(2)155) GN=MSMEG_2188 PE=4 SV=1	A0QUF5	34 kDa	unknown										[0,0]	0.657351	0	0.4
	Macrocin-O-methyltransferase OS=Mycobacterium smegmatis (strain ATCC 700084 / mc(2)155) GN=tylF PE=4 SV=1	A0QPG3	27 kDa	unknown										[0,0]	0.569554	0	0.4
	Sec-independent protein translocase protein TatA OS=Mycobacterium smegmatis (strain ATCC 700084 / mc(2)155) GN=tatA PE=3 SV=1	A0QZ40	9 kDa	Mycobacterium smegmatis str. MC2 155								membrane		[0,0]	0.393337	0	0.4
	4-carboxymuconolactone decarboxylase domain protein OS=Mycobacterium smegmatis (strain ATCC 700084 / mc(2)155) GN=pcaC PE=4 SV=1	A0QQX0	21 kDa	Mycobacterium smegmatis str. MC2 155										[0,0]	0.592225	0	0.4
	Amidase OS=Mycobacterium smegmatis (strain ATCC 700084 / mc(2)155) GN=MSMEG_4492 PE=4 SV=1	A0R0S6	56 kDa	unknown										[0,0]	0	0	0.4
	Uncharacterized protein OS=Mycobacterium smegmatis (strain ATCC 700084 / mc(2)155) GN=MSMEG_6210 PE=4 SV=1	A0R5J1	25 kDa	unknown										[0,0]	0.642366	0	0.4
	Integral membrane protein OS=Mycobacterium smegmatis (strain ATCC 700084 / mc(2)155) GN=MSMEG_3310 PE=4 SV=1	A0QXI1	28 kDa	unknown										[0,0]	0	0	0.4
	ABC transporter, ATP-binding protein OS=Mycobacterium smegmatis (strain ATCC 700084 / mc(2)155) GN=MSMEG_5316 PE=3 SV=1	A0R325	28 kDa	Mycobacterium smegmatis str. MC2 155										[0,0]	0.511947	0	0.4
	Glycerol-3-phosphate dehydrogenase 2 OS=Mycobacterium smegmatis (strain ATCC 700084 / mc(2)155) GN=MSMEG_6761 PE=3 SV=1	A0R730	61 kDa	unknown										[0,0]	0.499256	0	0.4
	TROVE domain protein OS=Mycobacterium smegmatis (strain ATCC 700084 / mc(2)155) GN=MSMEG_1193 PE=4 SV=1	A0QRP7	61 kDa	unknown										[0,0]	0.566154	0	0.4
	Phosphatidylserine decarboxylase proenzyme OS=Mycobacterium smegmatis (strain ATCC 700084 / mc(2)155) GN=psd PE=3 SV=1	A0QQS6	25 kDa	Mycobacterium smegmatis str. MC2 155										[0,0]	0.664491	0	0.4
	O-methyltransferase-like protein OS=Mycobacterium smegmatis (strain ATCC 700084 / mc(2)155) GN=MSMEG_6473 PE=4 SV=1	A0R698	31 kDa	Mycobacterium smegmatis str. MC2 155										[0,0]	0	0	0.4
	1-acylglycerol-3-phosphate O-acyltransferase OS=Mycobacterium smegmatis (strain ATCC 700084 / mc(2)155) GN=MSMEG_4248 PE=4 SV=1	A0R037	26 kDa	Mycobacterium smegmatis str. MC2 155										[0,0]	0.781178	0	0.4
	Integral membrane protein OS=Mycobacterium smegmatis (strain ATCC 700084 / mc(2)155) GN=MSMEG_6273 PE=4 SV=1	A0R5Q4	14 kDa	unknown										[0,0]	0.518904	0	0.4
	ABC transporter ATP-binding protein OS=Mycobacterium smegmatis (strain ATCC 700084 / mc(2)155) GN=MSMEG_6553 PE=3 SV=1	A0R6H7	61 kDa	Mycobacterium smegmatis str. MC2 155								integral to membrane		[0,0]	0.5665	0	0.4
	Short chain dehydrogenase OS=Mycobacterium smegmatis (strain ATCC 700084 / mc(2)155) GN=ephD PE=3 SV=1	A0R070	63 kDa	Mycobacterium smegmatis str. MC2 155										[0,0]	0.662679	0	0.4
	ABC transporter ATP-binding protein OS=Mycobacterium smegmatis (strain ATCC 700084 / mc(2)155) GN=MSMEG_0795 PE=3 SV=1	A0QQL2	32 kDa	Mycobacterium smegmatis str. MC2 155										[0,0]	0.56095	0	0.4
	Uncharacterized protein OS=Mycobacterium smegmatis (strain ATCC 700084 / mc(2)155) GN=MSMEG_3419 PE=4 SV=1	A0QXT5	34 kDa	unknown										[0,0]	0	0	0.4
	Transporter, major facilitator family protein OS=Mycobacterium smegmatis (strain ATCC 700084 / mc(2)155) GN=MSMEG_5693 PE=4 SV=1	A0R438	54 kDa	unknown										[0,0]	0	0	0.4
	HBHA-like protein OS=Mycobacterium smegmatis (strain ATCC 700084 / mc(2)155) GN=MSMEG_0919 PE=4 SV=1	Q3I5Q7	25 kDa	Mycobacterium smegmatis str. MC2 155			cell surface							[0,0]	0.470769	0	0.4
	Uncharacterized protein OS=Mycobacterium smegmatis (strain ATCC 700084 / mc(2)155) GN=MSMEG_4578 PE=4 SV=1	A0R109	28 kDa	Mycobacterium smegmatis str. MC2 155										[0,0]	0.634507	0	0.4
	Two-component system sensor kinase OS=Mycobacterium smegmatis (strain ATCC 700084 / mc(2)155) GN=MSMEG_4968 PE=4 SV=1	A0R231	43 kDa	unknown										[0,0]	0.596947	0	0.4
	SN-glycerol-3-phosphate ABC transporter, ATP-binding protein OS=Mycobacterium smegmatis (strain ATCC 700084 / mc(2)155) GN=MSMEG_3270 PE=3 SV=1	A0QXE3	40 kDa	Mycobacterium smegmatis str. MC2 155										[0,0]	0.740534	0	0.4
	O-methyltransferase Omt OS=Mycobacterium smegmatis (strain ATCC 700084 / mc(2)155) GN=omt PE=4 SV=1	A0R2N1	31 kDa	Mycobacterium smegmatis str. MC2 155										[0,0]	0.925471	0	0.4
	Dihydroorotate dehydrogenase (quinone) OS=Mycobacterium smegmatis (strain ATCC 700084 / mc(2)155) GN=pyrD PE=3 SV=1	A0QZY9	37 kDa	Mycobacterium smegmatis str. MC2 155								membrane		[0,0]	0.520296	0	0.4
	Uncharacterized protein OS=Mycobacterium smegmatis (strain ATCC 700084 / mc(2)155) GN=MSMEG_3893 PE=4 SV=1	A0QZ45	39 kDa	Mycobacterium smegmatis str. MC2 155										[0,0]	0.952202	0	0.4
	Putative conserved lipoprotein lpph OS=Mycobacterium smegmatis (strain ATCC 700084 / mc(2)155) GN=lppH PE=4 SV=1	A0R129	24 kDa	unknown										[0,0]	0.475755	0	0.4
	Uncharacterized protein OS=Mycobacterium smegmatis (strain ATCC 700084 / mc(2)155) GN=MSMEG_6112 PE=4 SV=1	A0R595	39 kDa	unknown										[0,0]	0.649109	0	0.4
	Divalent metal cation transporter MntH OS=Mycobacterium smegmatis (strain ATCC 700084 / mc(2)155) GN=mntH PE=3 SV=1	A0R3T6	42 kDa	Mycobacterium smegmatis str. MC2 155								integral to membrane		[0,0]	0.511947	0	0.4
	Secreted protein OS=Mycobacterium smegmatis (strain ATCC 700084 / mc(2)155) GN=MSMEG_2112 PE=4 SV=1	A0QU82	22 kDa	unknown										[0,0]	0.484337	0	0.4
	ABC-type cobalt transport system OS=Mycobacterium smegmatis (strain ATCC 700084 / mc(2)155) GN=MSMEG_6724 PE=4 SV=1	A0R6Z4	28 kDa	unknown										[0,0]	0.54213	0	0.4
	Cobalamin biosynthesis protein CobD OS=Mycobacterium smegmatis (strain ATCC 700084 / mc(2)155) GN=cobD PE=3 SV=1	A0R0A0	33 kDa	unknown										[0,0]	0.432815	0	0.4
	Phosphatidylinositol mannoside acyltransferase OS=Mycobacterium smegmatis (strain ATCC 700084 / mc(2)155) GN=MSMEG_2934 PE=1 SV=1	A0QWG5	34 kDa	Mycobacterium smegmatis str. MC2 155								integral to membrane		[0,0]	1.38158	0	0.3
	Integral membrane protein OS=Mycobacterium smegmatis (strain ATCC 700084 / mc(2)155) GN=MSMEG_6216 PE=4 SV=1	A0R5J7	36 kDa	unknown										[0,0]	0	0	0.3
	ABC transporter, ATP-binding protein OS=Mycobacterium smegmatis (strain ATCC 700084 / mc(2)155) GN=MSMEG_3250 PE=3 SV=1	A0QXC3	31 kDa	Mycobacterium smegmatis str. MC2 155										[0,0]	0.498391	0	0.3
	Ethanolamine permease OS=Mycobacterium smegmatis (strain ATCC 700084 / mc(2)155) GN=eat PE=4 SV=1	A0QSP5	49 kDa	unknown										[0,0]	0	0	0.3
	Protease OS=Mycobacterium smegmatis (strain ATCC 700084 / mc(2)155) GN=MSMEG_4296 PE=4 SV=1	A0R085	54 kDa	Mycobacterium smegmatis str. MC2 155										[0,0]	0.554152	0	0.3
	Uncharacterized protein OS=Mycobacterium smegmatis (strain ATCC 700084 / mc(2)155) GN=MSMEG_0243 PE=4 SV=1	A0QP20	12 kDa	unknown										[0,0]	0.418949	0	0.3
	ABC transporter related protein OS=Mycobacterium smegmatis (strain ATCC 700084 / mc(2)155) GN=MSMEG_3269 PE=4 SV=1	A0QXE2	40 kDa	Mycobacterium smegmatis str. MC2 155								ATP-binding cassette (ABC) transporter complex		[0,0]	0	0	0.3
	Peptidyl-prolyl cis-trans isomerase B PpiB OS=Mycobacterium smegmatis (strain ATCC 700084 / mc(2)155) GN=ppiB PE=3 SV=1	A0QWK5	30 kDa	Mycobacterium smegmatis str. MC2 155										[0,0]	0.394496	0	0.3
	Alcohol dehydrogenase OS=Mycobacterium smegmatis (strain ATCC 700084 / mc(2)155) GN=MSMEG_3375 PE=3 SV=1	A0QXP3	61 kDa	Mycobacterium smegmatis str. MC2 155										[0,0]	0.569288	0	0.3
	ABC nitrate/sulfonate/bicarbonate transporter, ATPase subunit OS=Mycobacterium smegmatis (strain ATCC 700084 / mc(2)155) GN=MSMEG_0551 PE=3 SV=1	A0QPX4	28 kDa	Mycobacterium smegmatis str. MC2 155										[0,0]	0.674659	0	0.3
	Fatty acid desaturase OS=Mycobacterium smegmatis (strain ATCC 700084 / mc(2)155) GN=MSMEG_1886 PE=4 SV=1	A0QTL4	48 kDa	Mycobacterium smegmatis str. MC2 155										[0,0]	0.722933	0	0.3
	Putative protease IV Sppa OS=Mycobacterium smegmatis (strain ATCC 700084 / mc(2)155) GN=sppA PE=4 SV=1	A0QSH0	63 kDa	Mycobacterium smegmatis str. MC2 155								integral to membrane		[0,0]	0.507615	0	0.3
	Uncharacterized protein OS=Mycobacterium smegmatis (strain ATCC 700084 / mc(2)155) GN=MSMEG_1076 PE=4 SV=1	A0QRD4	10 kDa	unknown										[0,0]	0.421934	0	0.3
	Uncharacterized protein OS=Mycobacterium smegmatis (strain ATCC 700084 / mc(2)155) GN=MSMEG_5505 PE=4 SV=1	A0R3K5	21 kDa	unknown										[0,0]	0.455384	0	0.3
	Putative conserved transmembrane protein OS=Mycobacterium smegmatis (strain ATCC 700084 / mc(2)155) GN=MSMEG_0626 PE=4 SV=1	A0QQ48	33 kDa	Mycobacterium smegmatis str. MC2 155								integral to membrane		[0,0]	0.493358	0	0.3
	ATP-dependent RNA helicase DeaD OS=Mycobacterium smegmatis (strain ATCC 700084 / mc(2)155) GN=deaD PE=3 SV=1	A0R2A4	64 kDa	Mycobacterium smegmatis str. MC2 155					cytoplasm		cytoplasm			[0,0]	0.50693	0	0.3
	Hydrolase, CocE/NonD family protein OS=Mycobacterium smegmatis (strain ATCC 700084 / mc(2)155) GN=MSMEG_5283 PE=4 SV=1	A0R2Z1	63 kDa	unknown										[0,0]	0.566787	0	0.3
	Gluconate permease OS=Mycobacterium smegmatis (strain ATCC 700084 / mc(2)155) GN=MSMEG_6792 PE=4 SV=1	A0R762	49 kDa	Mycobacterium smegmatis str. MC2 155								membrane		[0,0]	0.465502	0	0.3
	Uncharacterized protein OS=Mycobacterium smegmatis (strain ATCC 700084 / mc(2)155) GN=MSMEG_1252 PE=4 SV=1	A0QRV5	225 kDa	unknown										[0,0]	0.574131	0	0.3
	Abortive infection protein OS=Mycobacterium smegmatis (strain ATCC 700084 / mc(2)155) GN=MSMEG_6420 PE=4 SV=1	A0R645	28 kDa	Mycobacterium smegmatis str. MC2 155								membrane		[0,0]	0	0	0.3
	Uncharacterized protein OS=Mycobacterium smegmatis (strain ATCC 700084 / mc(2)155) GN=MSMEG_2133 PE=4 SV=1	A0QUA3	37 kDa	unknown										[0,0]	0.499623	0	0.3
	Monooxygenase FAD-binding protein OS=Mycobacterium smegmatis (strain ATCC 700084 / mc(2)155) GN=MSMEG_4962 PE=4 SV=1	A0R226	45 kDa	Mycobacterium smegmatis str. MC2 155										[0,0]	0.682145	0	0.3
	Lipoprotein signal peptidase OS=Mycobacterium smegmatis (strain ATCC 700084 / mc(2)155) GN=lspA PE=3 SV=1	A0QX51	25 kDa	Mycobacterium smegmatis str. MC2 155								integral to membrane		[0,0]	0.562579	0	0.3
	Uncharacterized protein OS=Mycobacterium smegmatis (strain ATCC 700084 / mc(2)155) GN=MSMEG_0466 PE=4 SV=1	A0QPP1	31 kDa	unknown										[0,0]	0.678231	0	0.3
	Probable serine/threonine-protein kinase PknH, putative OS=Mycobacterium smegmatis (strain ATCC 700084 / mc(2)155) GN=MSMEG_4595 PE=4 SV=1	A0R125	29 kDa	unknown										[0,0]	0	0	0.3
	FAD-containing monooxygenase EthA OS=Mycobacterium smegmatis (strain ATCC 700084 / mc(2)155) GN=ethA PE=3 SV=1	A0R665	55 kDa	Mycobacterium smegmatis str. MC2 155										[0,0]	0.503688	0	0.3
	Glycine betaine/L-proline ABC transporter OS=Mycobacterium smegmatis (strain ATCC 700084 / mc(2)155) GN=MSMEG_2926 PE=3 SV=1	A0QWF7	43 kDa	Mycobacterium smegmatis str. MC2 155								membrane		[0,0]	0.844394	0	0.3
	Sec-independent protein translocase protein TatC OS=Mycobacterium smegmatis (strain ATCC 700084 / mc(2)155) GN=tatC PE=3 SV=1	A0QZ39	35 kDa	Mycobacterium smegmatis str. MC2 155								membrane		[0,0]	0	0	0.3
	Uncharacterized protein OS=Mycobacterium smegmatis (strain ATCC 700084 / mc(2)155) GN=MSMEG_1981 PE=4 SV=1	A0QTV7	18 kDa	Mycobacterium smegmatis str. MC2 155										[0,0]	0.737617	0	0.3
	ABC transporter, ATP-binding protein OS=Mycobacterium smegmatis (strain ATCC 700084 / mc(2)155) GN=MSMEG_5008 PE=3 SV=1	A0R271	62 kDa	Mycobacterium smegmatis str. MC2 155								integral to membrane		[0,0]	1.25559	0	0.3
	ABC transporter, permease protein OS=Mycobacterium smegmatis (strain ATCC 700084 / mc(2)155) GN=MSMEG_6726 PE=4 SV=1	A0R6Z6	22 kDa	unknown										[0,0]	0.455509	0	0.3
	ABC transporter, ATP-binding protein OS=Mycobacterium smegmatis (strain ATCC 700084 / mc(2)155) GN=MSMEG_5659 PE=3 SV=1	A0R404	67 kDa	unknown										[0,0]	0.543765	0	0.3
	Sugar transporter family protein OS=Mycobacterium smegmatis (strain ATCC 700084 / mc(2)155) GN=MSMEG_2380 PE=4 SV=1	A0QUY4	43 kDa	unknown										[0,0]	0.55184	0	0.3
	Signal recognition particle protein OS=Mycobacterium smegmatis (strain ATCC 700084 / mc(2)155) GN=ffh PE=3 SV=1	A0QV32	55 kDa	Mycobacterium smegmatis str. MC2 155					signal recognition particle		cytoplasm			[0,0]	0.490079	0	0.3
	Serine/threonine-protein kinase PknG OS=Mycobacterium smegmatis (strain ATCC 700084 / mc(2)155) GN=pknG PE=1 SV=1	A0QQK3	83 kDa	Mycobacterium smegmatis str. MC2 155										[0,0]	0.483497	0	0.3
	Uncharacterized protein OS=Mycobacterium smegmatis (strain ATCC 700084 / mc(2)155) GN=MSMEG_0840 PE=4 SV=1	A0QQQ6	24 kDa	unknown										[0,0]	0.621308	0	0.3
	Dehydrogenase OS=Mycobacterium smegmatis (strain ATCC 700084 / mc(2)155) GN=MSMEG_2344 PE=4 SV=1	A0QUV1	55 kDa	unknown										[0,0]	0	0	0.3
	Uncharacterized protein OS=Mycobacterium smegmatis (strain ATCC 700084 / mc(2)155) GN=MSMEG_4736 PE=4 SV=1	A0R1F7	36 kDa	unknown										[0,0]	0.524052	0	0.3
	Uncharacterized protein OS=Mycobacterium smegmatis (strain ATCC 700084 / mc(2)155) GN=MSMEG_5223 PE=4 SV=1	A0R2T1	41 kDa	unknown										[0,0]	0.559585	0	0.3
	Cell division FtsK/SpoIIIE OS=Mycobacterium smegmatis (strain ATCC 700084 / mc(2)155) GN=MSMEG_0617 PE=4 SV=1	A0QQ40	145 kDa	Mycobacterium smegmatis str. MC2 155								integral to membrane		[0,0]	0.750002	0	0.3
	Probable conserved transmembrane protein, putative OS=Mycobacterium smegmatis (strain ATCC 700084 / mc(2)155) GN=MSMEG_0172 PE=4 SV=1	A0QNV0	21 kDa	unknown										[0,0]	0.524694	0	0.3
	Succinate dehydrogenase iron-sulfur protein subunit SdhB OS=Mycobacterium smegmatis (strain ATCC 700084 / mc(2)155) GN=sdhB PE=4 SV=1	A0QT07	29 kDa	Mycobacterium smegmatis str. MC2 155										[0,0]	0.498391	0	0.3
	Putative esterase OS=Mycobacterium smegmatis (strain ATCC 700084 / mc(2)155) GN=MSMEG_3437 PE=4 SV=1	A0QXV3	49 kDa	unknown										[0,0]	0.54213	0	0.3
	ABC transporter ATP-binding protein OS=Mycobacterium smegmatis (strain ATCC 700084 / mc(2)155) GN=MSMEG_3119 PE=3 SV=1	A0QWZ6	34 kDa	Mycobacterium smegmatis str. MC2 155										[0,0]	0.659779	0	0.3
	Porin MspA OS=Mycobacterium smegmatis (strain ATCC 700084 / mc(2)155) GN=mspA PE=1 SV=1	A0QR29 (+1)	22 kDa	Mycobacterium smegmatis str. MC2 155				cell wall		extracellular region		cell outer membrane		[0,0]	0.684562	0	0.3
	Efflux protein OS=Mycobacterium smegmatis (strain ATCC 700084 / mc(2)155) GN=efpA PE=4 SV=1	A0QVL8	53 kDa	Mycobacterium smegmatis str. MC2 155								integral to membrane		[0,0]	0.447317	0	0.3
	Major facilitator superfamily MFS_1 OS=Mycobacterium smegmatis (strain ATCC 700084 / mc(2)155) GN=MSMEG_5187 PE=4 SV=1	A0R2P5	45 kDa	Mycobacterium smegmatis str. MC2 155										[0,0]	0	0	0.3
	DoxD family protein/pyridine nucleotide-disulfide oxidoreductase OS=Mycobacterium smegmatis (strain ATCC 700084 / mc(2)155) GN=MSMEG_3457 PE=4 SV=1	A0QXX3	50 kDa	unknown										[0,0]	0.487838	0	0.3
	Selenide, water dikinase OS=Mycobacterium smegmatis (strain ATCC 700084 / mc(2)155) GN=selD PE=3 SV=1	A0QTI1	34 kDa	unknown										[0,0]	0	0	0.3
	Branched-chain amino acid ABC transporter ATP-binding protein OS=Mycobacterium smegmatis (strain ATCC 700084 / mc(2)155) GN=MSMEG_3251 PE=3 SV=1	A0QXC4	27 kDa	unknown										[0,0]	0.540346	0	0.3
	Putative glycosyl transferase OS=Mycobacterium smegmatis (strain ATCC 700084 / mc(2)155) GN=MSMEG_0392 PE=4 SV=1	A0QPG7	55 kDa	unknown										[0,0]	0.621157	0	0.3
	ABC transporter efflux protein, DrrB family protein OS=Mycobacterium smegmatis (strain ATCC 700084 / mc(2)155) GN=MSMEG_3118 PE=4 SV=1	A0QWZ5	27 kDa	unknown										[0,0]	0	0	0.3
	Putative methyltransferase OS=Mycobacterium smegmatis (strain ATCC 700084 / mc(2)155) GN=MSMEG_4708 PE=4 SV=1	A0R1D0	22 kDa	Mycobacterium smegmatis str. MC2 155										[0,0]	0.720032	0	0.3
	Methionine import ATP-binding protein MetN OS=Mycobacterium smegmatis (strain ATCC 700084 / mc(2)155) GN=metN PE=3 SV=1	A0QWT4	36 kDa	unknown										[0,0]	0.462791	0	0.3
	Succinate dehydrogenase flavoprotein subunit OS=Mycobacterium smegmatis (strain ATCC 700084 / mc(2)155) GN=sdhA PE=4 SV=1	A0QT08	64 kDa	Mycobacterium smegmatis str. MC2 155										[0,0]	0.419778	0	0.2
	Binding-protein-dependent transport systems inner membrane component OS=Mycobacterium smegmatis (strain ATCC 700084 / mc(2)155) GN=MSMEG_2925 PE=3 SV=1	A0QWF6	26 kDa	Mycobacterium smegmatis str. MC2 155								integral to membrane		[0,0]	0.558433	0	0.2
	Putative conserved membrane protein OS=Mycobacterium smegmatis (strain ATCC 700084 / mc(2)155) GN=MSMEG_0616 PE=4 SV=1	A0QQ39	54 kDa	unknown										[0,0]	0.625726	0	0.2
	Membrane NADH dehydrogenase NdhA OS=Mycobacterium smegmatis (strain ATCC 700084 / mc(2)155) GN=ndh PE=4 SV=1	A0QYD6	49 kDa	Mycobacterium smegmatis str. MC2 155										[0,0]	0.599396	0	0.2
	Sulfate/thiosulfate import ATP-binding protein CysA OS=Mycobacterium smegmatis (strain ATCC 700084 / mc(2)155) GN=cysA PE=3 SV=1	A0R0W4	39 kDa	Mycobacterium smegmatis str. MC2 155								ATP-binding cassette (ABC) transporter complex		[0,0]	0.655971	0	0.2
	Phosphoenolpyruvate synthase OS=Mycobacterium smegmatis (strain ATCC 700084 / mc(2)155) GN=MSMEG_3934 PE=4 SV=1	A0QZ84-DECOY	?	unknown										[0,0]	0	0	0.2
	NAD dependent epimerase/dehydratase family protein OS=Mycobacterium smegmatis (strain ATCC 700084 / mc(2)155) GN=MSMEG_0946 PE=4 SV=1	A0QR11	37 kDa	unknown										[0,0]	0	0	0.2
	ABC transporter, membrane spanning protein OS=Mycobacterium smegmatis (strain ATCC 700084 / mc(2)155) GN=MSMEG_4559 PE=4 SV=1	A0R0Z2	34 kDa	unknown										[0,0]	0.710455	0	0.2
	Uncharacterized protein OS=Mycobacterium smegmatis (strain ATCC 700084 / mc(2)155) GN=MSMEG_2698 PE=4 SV=1	A0QVU5	15 kDa	unknown										[0,0]	0.476568	0	0.2
	Conserved integral membrane protein OS=Mycobacterium smegmatis (strain ATCC 700084 / mc(2)155) GN=MSMEG_1199 PE=4 SV=1	A0QRQ3	85 kDa	unknown										[0,0]	0.580845	0	0.2
	Putative membrane protein OS=Mycobacterium smegmatis (strain ATCC 700084 / mc(2)155) GN=MSMEG_5048 PE=4 SV=1	A0R2B0	26 kDa	unknown										[0,0]	0.53975	0	0.2
	Molybdate ABC transporter, periplasmic molybdate-binding protein OS=Mycobacterium smegmatis (strain ATCC 700084 / mc(2)155) GN=modA PE=4 SV=1	A0QTZ2	25 kDa	Mycobacterium smegmatis str. MC2 155										[0,0]	0.496943	0	0.2
	Conserved domain protein OS=Mycobacterium smegmatis (strain ATCC 700084 / mc(2)155) GN=MSMEG_1951 PE=4 SV=1	A0QTS9	25 kDa	unknown										[0,0]	0.710455	0	0.2
	Conserved transmembrane protein OS=Mycobacterium smegmatis (strain ATCC 700084 / mc(2)155) GN=MSMEG_2753 PE=4 SV=1	A0QVZ6	16 kDa	Mycobacterium smegmatis str. MC2 155								integral to membrane		[0,0]	0.464338	0	0.2
	Uncharacterized protein OS=Mycobacterium smegmatis (strain ATCC 700084 / mc(2)155) GN=MSMEG_3253 PE=4 SV=1	A0QXC6	32 kDa	unknown										[0,0]	0.890554	0	0.2
	TetR-type transcriptional regulator of sulfur metabolism OS=Mycobacterium smegmatis (strain ATCC 700084 / mc(2)155) GN=MSMEG_4517 PE=4 SV=1	A0R0V1	23 kDa	unknown										[0,0]	0	0	0.2
	Uncharacterized protein OS=Mycobacterium smegmatis (strain ATCC 700084 / mc(2)155) GN=MSMEG_5090 PE=4 SV=1	A0R2F2	26 kDa	unknown										[0,0]	0	0	0.2
	Secreted protein OS=Mycobacterium smegmatis (strain ATCC 700084 / mc(2)155) GN=MSMEG_1837 PE=4 SV=1	A0QTG9	51 kDa	unknown										[0,0]	0	0	0.2
	Uncharacterized protein OS=Mycobacterium smegmatis (strain ATCC 700084 / mc(2)155) GN=MSMEG_5843 PE=4 SV=1	A0R4I3	23 kDa	unknown										[0,0]	0	0	0.2
	Rmt2 protein OS=Mycobacterium smegmatis (strain ATCC 700084 / mc(2)155) GN=MSMEG_0387 PE=4 SV=1	A0QPG2	28 kDa	unknown										[0,0]	0.628596	0	0.2
	3-oxoacyl-(Acyl-carrier-protein) synthase 1 KasA OS=Mycobacterium smegmatis (strain ATCC 700084 / mc(2)155) GN=kasB PE=3 SV=1	A0R0B5	44 kDa	Mycobacterium smegmatis str. MC2 155										[0,0]	0.603067	0	0.2
	Short chain dehydrogenase OS=Mycobacterium smegmatis (strain ATCC 700084 / mc(2)155) GN=MSMEG_1011 PE=3 SV=1	A0QR74	31 kDa	Mycobacterium smegmatis str. MC2 155										[0,0]	0.527434	0	0.2
	Epoxide hydrolase EphE OS=Mycobacterium smegmatis (strain ATCC 700084 / mc(2)155) GN=ephE PE=4 SV=1	A0R5G5	35 kDa	Mycobacterium smegmatis str. MC2 155										[0,0]	0.55184	0	0.2
	Hydrophobic amino acid ABC transporter, putative OS=Mycobacterium smegmatis (strain ATCC 700084 / mc(2)155) GN=MSMEG_6880 PE=4 SV=1	A0R7E4	45 kDa	unknown										[0,0]	0.724795	0	0.2
	Protein translocase subunit SecA 1 OS=Mycobacterium smegmatis (strain ATCC 700084 / mc(2)155) GN=secA1 PE=1 SV=2	P71533	106 kDa	Mycobacterium smegmatis str. MC2 155					cytoplasm		cytoplasm	membrane		[0,0]	0.577983	0	0.2
	3-oxoacyl-acyl-carrier protein reductase FabG4 OS=Mycobacterium smegmatis (strain ATCC 700084 / mc(2)155) GN=fabG4 PE=1 SV=1	A0QPE7	46 kDa	Mycobacterium smegmatis str. MC2 155										[0,0]	0.63809	0	0.2
	Uncharacterized protein OS=Mycobacterium smegmatis (strain ATCC 700084 / mc(2)155) GN=MSMEG_6395 PE=4 SV=1	A0R620	16 kDa	unknown										[0,0]	0	0	0.2
	ABC transporter OS=Mycobacterium smegmatis (strain ATCC 700084 / mc(2)155) GN=MSMEG_4470 PE=3 SV=1	A0R0Q5	71 kDa	unknown										[0,0]	0.469946	0	0.2
	Magnesium and cobalt transport protein CorA OS=Mycobacterium smegmatis (strain ATCC 700084 / mc(2)155) GN=corA PE=4 SV=1	A0R2B8	40 kDa	Mycobacterium smegmatis str. MC2 155								membrane		[0,0]	0.531031	0	0.2
	Hydrolase OS=Mycobacterium smegmatis (strain ATCC 700084 / mc(2)155) GN=MSMEG_0806 PE=4 SV=1	A0QQM2	53 kDa	unknown										[0,0]	0.53975	0	0.2
	Periplasmic binding protein OS=Mycobacterium smegmatis (strain ATCC 700084 / mc(2)155) GN=MSMEG_0438 PE=1 SV=1	A0QPL3	34 kDa	unknown										[0,0]	0	0	0.2
	ErfK/YbiS/YcfS/YnhG family protein OS=Mycobacterium smegmatis (strain ATCC 700084 / mc(2)155) GN=MSMEG_0929 PE=4 SV=1	A0QQZ4	48 kDa	Mycobacterium smegmatis str. MC2 155										[0,0]	0.549378	0	0.2
	NAD-dependent epimerase/dehydratase OS=Mycobacterium smegmatis (strain ATCC 700084 / mc(2)155) GN=MSMEG_5189 PE=4 SV=1	A0R2P7	39 kDa	Mycobacterium smegmatis str. MC2 155										[0,0]	0	0	0.2
	Uridylate kinase OS=Mycobacterium smegmatis (strain ATCC 700084 / mc(2)155) GN=pyrH PE=1 SV=1	A0QVD9	26 kDa	Mycobacterium smegmatis str. MC2 155					cytoplasm		cytoplasm			[0,0]	0.646646	0	0.2
	Conserved integral membrane protein OS=Mycobacterium smegmatis (strain ATCC 700084 / mc(2)155) GN=MSMEG_5697 PE=4 SV=1	A0R442	15 kDa	unknown										[0,0]	0.685932	0	0.2
	Cobalt transport protein OS=Mycobacterium smegmatis (strain ATCC 700084 / mc(2)155) GN=MSMEG_4469 PE=4 SV=1	A0R0Q4	30 kDa	unknown										[0,0]	0.778875	0	0.2
	HesB/YadR/YfhF family protein OS=Mycobacterium smegmatis (strain ATCC 700084 / mc(2)155) GN=MSMEG_4272 PE=4 SV=1	A0R061	12 kDa	Mycobacterium smegmatis str. MC2 155										[0,0]	0.490176	0	0.2
	PAP2 superfamily protein OS=Mycobacterium smegmatis (strain ATCC 700084 / mc(2)155) GN=MSMEG_0633 PE=4 SV=1	A0QQ56	52 kDa	Mycobacterium smegmatis str. MC2 155								membrane		[0,0]	0.621157	0	0.2
	Uncharacterized protein OS=Mycobacterium smegmatis (strain ATCC 700084 / mc(2)155) GN=MSMEG_1077 PE=4 SV=1	A0QRD5	16 kDa	unknown										[0,0]	0.925471	0	0.2
	Uncharacterized protein OS=Mycobacterium smegmatis (strain ATCC 700084 / mc(2)155) GN=MSMEG_4752 PE=4 SV=1	A0R1H2	8 kDa	unknown										[0,0]	0.444834	0	0.2
	CBS domain protein OS=Mycobacterium smegmatis (strain ATCC 700084 / mc(2)155) GN=MSMEG_3637 PE=4 SV=1	A0QYF2	49 kDa	unknown										[0,0]	0.493358	0	0.2
	Uncharacterized protein OS=Mycobacterium smegmatis (strain ATCC 700084 / mc(2)155) GN=MSMEG_3107 PE=4 SV=1	A0QWY4	34 kDa	unknown										[0,0]	0.641147	0	0.2
	Uncharacterized protein OS=Mycobacterium smegmatis (strain ATCC 700084 / mc(2)155) GN=MSMEG_0672 PE=4 SV=1	A0QQ93	23 kDa	unknown										[0,0]	0.49982	0	0.2
	Phospho-N-acetylmuramoyl-pentapeptide-transferase OS=Mycobacterium smegmatis (strain ATCC 700084 / mc(2)155) GN=mraY PE=3 SV=1	A0R019	37 kDa	Mycobacterium smegmatis str. MC2 155								integral to membrane		[0,0]	0.488955	0	0.2
	ABC transporter related protein OS=Mycobacterium smegmatis (strain ATCC 700084 / mc(2)155) GN=MSMEG_3108 PE=4 SV=1	A0QWY5	38 kDa	Mycobacterium smegmatis str. MC2 155								ATP-binding cassette (ABC) transporter complex		[0,0]	0.705804	0	0.2
	Flavin reductase-like, FMN-binding protein OS=Mycobacterium smegmatis (strain ATCC 700084 / mc(2)155) GN=MSMEG_0415 PE=4 SV=1	A0QPJ0	17 kDa	Mycobacterium smegmatis str. MC2 155										[0,0]	0	0	0.2
	Probable conserved transmembrane protein OS=Mycobacterium smegmatis (strain ATCC 700084 / mc(2)155) GN=MSMEG_0068 PE=4 SV=1	A0QNJ8	54 kDa	unknown										[0,0]	2.03688	0	0.2
	Conserved transmembrane proteinm, MmpS5 OS=Mycobacterium smegmatis (strain ATCC 700084 / mc(2)155) GN=mmpS5 PE=4 SV=1	A0QP03	15 kDa	Mycobacterium smegmatis str. MC2 155								integral to membrane		[0,0]	1.25922	0	0.2
	Gtf1 OS=Mycobacterium smegmatis (strain ATCC 700084 / mc(2)155) GN=gtf1 PE=4 SV=1	A0QPG4	47 kDa	Mycobacterium smegmatis str. MC2 155										[0,0]	0.545685	0	0.2
	Cobalamin synthesis protein P47K OS=Mycobacterium smegmatis (strain ATCC 700084 / mc(2)155) GN=MSMEG_6048 PE=4 SV=1	A0R534	41 kDa	unknown										[0,0]	1.09009	0	0.2
	Acyltransferase family protein OS=Mycobacterium smegmatis (strain ATCC 700084 / mc(2)155) GN=MSMEG_6409 PE=4 SV=1	A0R634	29 kDa	Mycobacterium smegmatis str. MC2 155										[0,0]	1.37635	0	0.2
	Arabinofuranosyltransferase AftA OS=Mycobacterium smegmatis (strain ATCC 700084 / mc(2)155) GN=aftA PE=1 SV=1	A0R611	67 kDa	Mycobacterium smegmatis str. MC2 155								integral to membrane		[0,0]	0.510325	0	0.2
	Antibiotic transporter OS=Mycobacterium smegmatis (strain ATCC 700084 / mc(2)155) GN=MSMEG_0763 PE=4 SV=1	A0QQI1	68 kDa	unknown										[0,0]	0.546717	0	0.2
	Dyp-type peroxidase OS=Mycobacterium smegmatis (strain ATCC 700084 / mc(2)155) GN=MSMEG_5829 PE=4 SV=1	A0R4G9	37 kDa	Mycobacterium smegmatis str. MC2 155										[0,0]	0.779161	0	0.2
	Cell division ATP-binding protein FtsE OS=Mycobacterium smegmatis (strain ATCC 700084 / mc(2)155) GN=ftsE PE=3 SV=1	A0QU61	25 kDa	Mycobacterium smegmatis str. MC2 155										[0,0]	0.551366	0	0.2
	Uncharacterized protein OS=Mycobacterium smegmatis (strain ATCC 700084 / mc(2)155) GN=MSMEG_5308 PE=4 SV=1	A0R316	38 kDa	unknown										[0,0]	0.437969	0	0.2
	Cell wall synthesis protein Wag31 OS=Mycobacterium smegmatis (strain ATCC 700084 / mc(2)155) GN=wag31 PE=1 SV=1	A0R006	30 kDa	Mycobacterium smegmatis str. MC2 155					cytoplasm		cytoplasm			[0,0]	0.576196	0	0.2
	Sec-independent protein translocase protein TatB OS=Mycobacterium smegmatis (strain ATCC 700084 / mc(2)155) GN=tatB PE=3 SV=1	A0R2D1	15 kDa	Mycobacterium smegmatis str. MC2 155								membrane		[0,0]	0.664727	0	0.2
	FeS assembly protein SufD OS=Mycobacterium smegmatis (strain ATCC 700084 / mc(2)155) GN=sufD PE=4 SV=1	A0QX00	43 kDa	Mycobacterium smegmatis str. MC2 155										[0,0]	0.620355	0	0.2
	Membrane protein OS=Mycobacterium smegmatis (strain ATCC 700084 / mc(2)155) GN=MSMEG_5644 PE=4 SV=1	A0R3Z0	71 kDa	unknown										[0,0]	0.77264	0	0.2
	ABC transporter related protein OS=Mycobacterium smegmatis (strain ATCC 700084 / mc(2)155) GN=MSMEG_6725 PE=3 SV=1	A0R6Z5	52 kDa	Mycobacterium smegmatis str. MC2 155										[0,0]	0.569169	0	0.2
	Antigen 85-C OS=Mycobacterium smegmatis (strain ATCC 700084 / mc(2)155) GN=fbpA PE=4 SV=1	A0R624	37 kDa	Mycobacterium smegmatis str. MC2 155										[0,0]	0	0	0.2
	Cysteine desulfurase, SufS family OS=Mycobacterium smegmatis (strain ATCC 700084 / mc(2)155) GN=MSMEG_4538 PE=3 SV=1	A0R0X2	60 kDa	Mycobacterium smegmatis str. MC2 155										[0,0]	0.709556	0	0.2
	Lysylphosphatidylglycerol biosynthesis bifunctional protein LysX OS=Mycobacterium smegmatis (strain ATCC 700084 / mc(2)155) GN=lysX PE=3 SV=2	A0QYV1	121 kDa	Mycobacterium smegmatis str. MC2 155		tRNA aminoacylation for protein translation			cytoplasm		cytoplasm	integral to membrane		[0,0]	0.548278	0	0.2
	ATP/GTP binding protein OS=Mycobacterium smegmatis (strain ATCC 700084 / mc(2)155) GN=MSMEG_1640 PE=4 SV=1	A0QSX9	21 kDa	Mycobacterium smegmatis str. MC2 155										[0,0]	0	0	0.2
	Putative acyltransferase domain protein OS=Mycobacterium smegmatis (strain ATCC 700084 / mc(2)155) GN=MSMEG_3187 PE=4 SV=1	A0QX63	80 kDa	Mycobacterium smegmatis str. MC2 155								membrane		[0,0]	0.569288	0	0.2
	Bacterial membrane flanked domain family protein OS=Mycobacterium smegmatis (strain ATCC 700084 / mc(2)155) GN=MSMEG_0864 PE=4 SV=1	A0QQS9	20 kDa	unknown										[0,0]	0.432242	0	0.2
	ABC nitrate/sulfonate/bicarbonate family protein transporter, periplasmic ligand binding protein OS=Mycobacterium smegmatis (strain ATCC 700084 / mc(2)155) GN=MSMEG_4586 PE=4 SV=1	A0R117	38 kDa	unknown										[0,0]	0	0	0.2
	Conserved hypothetical proline and threonine rich protein OS=Mycobacterium smegmatis (strain ATCC 700084 / mc(2)155) GN=MSMEG_0638 PE=4 SV=1	A0QQ60	66 kDa	unknown										[0,0]	0	0	0.2
	Aliphatic sulfonates family ABC transporter, periplasmic ligand-binding protein OS=Mycobacterium smegmatis (strain ATCC 700084 / mc(2)155) GN=MSMEG_0550 PE=4 SV=1	A0QPX3	35 kDa	Mycobacterium smegmatis str. MC2 155								membrane		[0,0]	0.536766	0	0.2
	Conserved transmembrane protein OS=Mycobacterium smegmatis (strain ATCC 700084 / mc(2)155) GN=MSMEG_6182 PE=4 SV=1	A0R5G4	19 kDa	Mycobacterium smegmatis str. MC2 155								integral to membrane		[0,0]	0.463153	0	0.2
	Carbamoyl-phosphate synthase small chain OS=Mycobacterium smegmatis (strain ATCC 700084 / mc(2)155) GN=carA PE=3 SV=1	A0QWS4	41 kDa	Mycobacterium smegmatis str. MC2 155										[0,0]	0.925471	0	0.2
	Two-component system sensor kinase OS=Mycobacterium smegmatis (strain ATCC 700084 / mc(2)155) GN=MSMEG_2248 PE=4 SV=1	A0QUL3	77 kDa	unknown										[0,0]	0	0	0.2
	Uncharacterized protein MSMEG_4692/MSMEI_4575 OS=Mycobacterium smegmatis (strain ATCC 700084 / mc(2)155) GN=MSMEG_4692 PE=1 SV=1	A0R1B5	16 kDa	unknown										[0,0]	0.490079	0	0.2
	Channel protein, hemolysin III family OS=Mycobacterium smegmatis (strain ATCC 700084 / mc(2)155) GN=MSMEG_5257 PE=4 SV=1	A0R2W5	28 kDa	Mycobacterium smegmatis str. MC2 155								integral to membrane		[0,0]	0.713148	0	0.1
	Uncharacterized protein OS=Mycobacterium smegmatis (strain ATCC 700084 / mc(2)155) GN=MSMEG_3418 PE=4 SV=1	A0QXT4	15 kDa	unknown										[0,0]	0.73962	0	0.1
	Uncharacterized protein OS=Mycobacterium smegmatis (strain ATCC 700084 / mc(2)155) GN=MSMEG_4943 PE=4 SV=1	A0R207	16 kDa	unknown										[0,0]	0.438186	0	0.1
	Conserved membrane glycine rich protein OS=Mycobacterium smegmatis (strain ATCC 700084 / mc(2)155) GN=MSMEG_3000 PE=4 SV=1	A0QWN0	31 kDa	unknown										[0,0]	0	0	0.1
	MCE-family protein MCE4c OS=Mycobacterium smegmatis (strain ATCC 700084 / mc(2)155) GN=mce4C PE=4 SV=1	A0R4N6	38 kDa	unknown										[0,0]	0.57778	0	0.1
	Uncharacterized protein OS=Mycobacterium smegmatis (strain ATCC 700084 / mc(2)155) GN=MSMEG_0940 PE=4 SV=1	A0QR05	38 kDa	unknown										[0,0]	0.554722	0	0.1
	Methylase, putative OS=Mycobacterium smegmatis (strain ATCC 700084 / mc(2)155) GN=MSMEG_1771 PE=4 SV=1	A0QTA5	23 kDa	unknown										[0,0]	0.648188	0	0.1
	D-amino acid aminohydrolase OS=Mycobacterium smegmatis (strain ATCC 700084 / mc(2)155) GN=MSMEG_6141 PE=4 SV=1	A0R5C4	65 kDa	Mycobacterium smegmatis str. MC2 155										[0,0]	0.670867	0	0.1
	IrpA OS=Mycobacterium smegmatis (strain ATCC 700084 / mc(2)155) GN=irpA PE=4 SV=1	A0R543	10 kDa	unknown										[0,0]	0.595449	0	0.1
	Serine/threonine-protein kinase PK-1 OS=Mycobacterium smegmatis (strain ATCC 700084 / mc(2)155) GN=MSMEG_4243 PE=4 SV=1	A0R032	46 kDa	unknown										[0,0]	0.645904	0	0.1
	MmpL OS=Mycobacterium smegmatis (strain ATCC 700084 / mc(2)155) GN=mmpL PE=4 SV=1	Q2M5K4	106 kDa	Mycobacterium smegmatis str. MC2 155								integral to membrane		[0,0]	0.841016	0	0.1
	Glycoside hydrolase, family 76 OS=Mycobacterium smegmatis (strain ATCC 700084 / mc(2)155) GN=MSMEG_0740 PE=4 SV=1	A0QQF8	43 kDa	Mycobacterium smegmatis str. MC2 155										[0,0]	0.756744	0	0.1
	Membrane-associated serine protease OS=Mycobacterium smegmatis (strain ATCC 700084 / mc(2)155) GN=MSMEG_6183 PE=4 SV=1	A0R5G6	41 kDa	Mycobacterium smegmatis str. MC2 155								membrane		[0,0]	0.491123	0	0.1
	Uncharacterized protein OS=Mycobacterium smegmatis (strain ATCC 700084 / mc(2)155) GN=MSMEG_4628 PE=4 SV=1	A0R154	14 kDa	unknown										[0,0]	0	0	0.1
	Possible conserved integral membrane protein OS=Mycobacterium smegmatis (strain ATCC 700084 / mc(2)155) GN=MSMEG_4241 PE=4 SV=1	A0R030	54 kDa	unknown										[0,0]	0	0	0.1
	Polyprenol-phosphate-mannose-dependent alpha-(1-2)-phosphatidylinositol mannoside mannosyltransferase OS=Mycobacterium smegmatis (strain ATCC 700084 / mc(2)155) GN=MSMEG_4247 PE=1 SV=1	A0R036	48 kDa	Mycobacterium smegmatis str. MC2 155								integral to membrane		[0,0]	0.41783	0	0.1
	Penicillin-binding protein OS=Mycobacterium smegmatis (strain ATCC 700084 / mc(2)155) GN=MSMEG_6319 PE=4 SV=1	A0R5U8	61 kDa	Mycobacterium smegmatis str. MC2 155										[0,0]	0.642217	0	0.1
	Putative transmembrane anti-sigma factor OS=Mycobacterium smegmatis (strain ATCC 700084 / mc(2)155) GN=MSMEG_1487 PE=4 SV=1	A0QSI1	26 kDa	Mycobacterium smegmatis str. MC2 155								integral to membrane		[0,0]	0	0	0.1
	CBS domain protein OS=Mycobacterium smegmatis (strain ATCC 700084 / mc(2)155) GN=MSMEG_4495 PE=4 SV=1	A0R0S9	49 kDa	Mycobacterium smegmatis str. MC2 155										[0,0]	0.557451	0	0.1
	ABC transporter, permease protein OS=Mycobacterium smegmatis (strain ATCC 700084 / mc(2)155) GN=MSMEG_0549 PE=3 SV=1	A0QPX2	25 kDa	Mycobacterium smegmatis str. MC2 155								integral to membrane		[0,0]	0.633996	0	0.1
	Protein translocase subunit SecE OS=Mycobacterium smegmatis (strain ATCC 700084 / mc(2)155) GN=secE PE=3 SV=1	A0QS43	15 kDa	Mycobacterium smegmatis str. MC2 155							intracellular	integral to membrane		[0,0]	0.566787	0	0.1
	Transglycosylase OS=Mycobacterium smegmatis (strain ATCC 700084 / mc(2)155) GN=MSMEG_6201 PE=4 SV=1	A0R5I3	83 kDa	unknown										[0,0]	0.524416	0	0.1
	Uncharacterized protein OS=Mycobacterium smegmatis (strain ATCC 700084 / mc(2)155) GN=MSMEG_1722 PE=4 SV=1	A0QT58	24 kDa	unknown										[0,0]	0.83349	0	0.1
	Zinc metalloprotease Rip1 OS=Mycobacterium smegmatis (strain ATCC 700084 / mc(2)155) GN=rip1 PE=3 SV=1	A0QVH8	43 kDa	Mycobacterium smegmatis str. MC2 155								integral to membrane		[0,0]	0.461228	0	0.1
	Cyclase/dehydrase OS=Mycobacterium smegmatis (strain ATCC 700084 / mc(2)155) GN=MSMEG_5690 PE=4 SV=1	A0R435	17 kDa	unknown										[0,0]	0.470672	0	0.1
	Uncharacterized protein OS=Mycobacterium smegmatis (strain ATCC 700084 / mc(2)155) GN=MSMEG_1188 PE=4 SV=1	A0QRP2	63 kDa	unknown										[0,0]	0	0	0.1
	Uncharacterized protein OS=Mycobacterium smegmatis (strain ATCC 700084 / mc(2)155) GN=MSMEG_0394 PE=4 SV=1	A0QPG9	9 kDa	unknown										[0,0]	0.444235	0	0.1
	LprE protein OS=Mycobacterium smegmatis (strain ATCC 700084 / mc(2)155) GN=MSMEG_5043 PE=4 SV=1	A0R2A5	18 kDa	unknown										[0,0]	0.574829	0	0.1
	ParB-like partition proteins OS=Mycobacterium smegmatis (strain ATCC 700084 / mc(2)155) GN=parB PE=4 SV=1	A0R7J3	38 kDa	Mycobacterium smegmatis str. MC2 155										[0,0]	0.535033	0	0.1
	Peroxisomal hydratase-dehydrogenase-epimerase OS=Mycobacterium smegmatis (strain ATCC 700084 / mc(2)155) GN=MSMEG_0096 PE=3 SV=1	A0QNM4	30 kDa	unknown										[0,0]	0	0	0.1
	Permease binding-protein component OS=Mycobacterium smegmatis (strain ATCC 700084 / mc(2)155) GN=MSMEG_2924 PE=4 SV=1	A0QWF5	34 kDa	Mycobacterium smegmatis str. MC2 155										[0,0]	0.557678	0	0.1
	Uncharacterized protein OS=Mycobacterium smegmatis (strain ATCC 700084 / mc(2)155) GN=MSMEG_6450 PE=4 SV=1	A0R675	50 kDa	unknown										[0,0]	0.5185	0	0.1
	Integral membrane protein OS=Mycobacterium smegmatis (strain ATCC 700084 / mc(2)155) GN=MSMEG_4288 PE=4 SV=1	A0R078	17 kDa	unknown										[0,0]	0.569289	0	0.1
	TM2 domain containing protein+B7201 OS=Mycobacterium smegmatis (strain ATCC 700084 / mc(2)155) GN=MSMEG_3223 PE=4 SV=1	A0QX99	10 kDa	unknown										[0,0]	0.471954	0	0.1
	Conserved membrane protein OS=Mycobacterium smegmatis (strain ATCC 700084 / mc(2)155) GN=MSMEG_0973 PE=4 SV=1	A0QR37	60 kDa	unknown										[0,0]	0.865141	0	0.1
	Integral membrane protein OS=Mycobacterium smegmatis (strain ATCC 700084 / mc(2)155) GN=MSMEG_3234 PE=4 SV=1	A0QXA9	20 kDa	unknown										[0,0]	0.526165	0	0.1
	Trehalase OS=Mycobacterium smegmatis (strain ATCC 700084 / mc(2)155) GN=MSMEG_4535 PE=1 SV=1	A0R0W9	75 kDa	Mycobacterium smegmatis str. MC2 155										[0,0]	1.31805	0	0.1
	Uncharacterized protein OS=Mycobacterium smegmatis (strain ATCC 700084 / mc(2)155) GN=MSMEG_6920 PE=4 SV=1	A0R7H7	12 kDa	unknown										[0,0]	0.463279	0	0.1
	ABC transporter, ATP-binding protein OS=Mycobacterium smegmatis (strain ATCC 700084 / mc(2)155) GN=MSMEG_1502 PE=3 SV=1	A0QSJ6	32 kDa	unknown										[0,0]	0.707086	0	0.1
	Cell division protein FtsX OS=Mycobacterium smegmatis (strain ATCC 700084 / mc(2)155) GN=ftsX PE=3 SV=1	A0QU62	33 kDa	Mycobacterium smegmatis str. MC2 155								integral to membrane		[0,0]	0.464884	0	0.1
	Periplasmic binding protein/LacI transcriptional regulator OS=Mycobacterium smegmatis (strain ATCC 700084 / mc(2)155) GN=MSMEG_6804 PE=4 SV=1	A0R773	34 kDa	Mycobacterium smegmatis str. MC2 155										[0,0]	0.557928	0	0.1
	Branched-chain amino acid transport system ATP-binding protein OS=Mycobacterium smegmatis (strain ATCC 700084 / mc(2)155) GN=MSMEG_6877 PE=4 SV=1	A0R7E1	28 kDa	unknown										[0,0]	0.52072	0	0.1
	Periplasmic binding protein OS=Mycobacterium smegmatis (strain ATCC 700084 / mc(2)155) GN=MSMEG_0020 PE=4 SV=1	A0QNF2	34 kDa	unknown										[0,0]	0.551605	0	0.1
	Putative magnesium transport protein OS=Mycobacterium smegmatis (strain ATCC 700084 / mc(2)155) GN=MSMEG_0111 PE=4 SV=1	A0QNN9	37 kDa	unknown										[0,0]	0.823248	0	0.1
	Imidazole glycerol phosphate synthase subunit HisF OS=Mycobacterium smegmatis (strain ATCC 700084 / mc(2)155) GN=hisF PE=3 SV=1	A0QX87	27 kDa	Mycobacterium smegmatis str. MC2 155					cytoplasm		cytoplasm			[0,0]	0.498045	0	0.1
	Membrane protein OS=Mycobacterium smegmatis (strain ATCC 700084 / mc(2)155) GN=MSMEG_1944 PE=4 SV=1	A0QTS2	14 kDa	unknown										[0,0]	0	0	0.1
	Uncharacterized protein OS=Mycobacterium smegmatis (strain ATCC 700084 / mc(2)155) GN=MSMEG_3459 PE=4 SV=1	A0QXX5	52 kDa	unknown										[0,0]	0.524694	0	0.1
	4-phosphopantetheinyl transferase OS=Mycobacterium smegmatis (strain ATCC 700084 / mc(2)155) GN=MSMEG_2648 PE=4 SV=1	A0QVP7	24 kDa	Mycobacterium smegmatis str. MC2 155							enterobactin synthetase complex			[0,0]	0.635999	0	0.1
	Fatty-acid-CoA ligase FadD6 OS=Mycobacterium smegmatis (strain ATCC 700084 / mc(2)155) GN=fadD6 PE=4 SV=1	A0R2E8	64 kDa	Mycobacterium smegmatis str. MC2 155										[0,0]	0.518904	0	0.1
	Acetolactate synthase small subunit OS=Mycobacterium smegmatis (strain ATCC 700084 / mc(2)155) GN=ilvH PE=1 SV=1	A0QUX7	18 kDa	Mycobacterium smegmatis str. MC2 155										[0,0]	0.553588	0	0.1
	Secreted peptidase OS=Mycobacterium smegmatis (strain ATCC 700084 / mc(2)155) GN=MSMEG_0247 PE=4 SV=1	A0QP24	42 kDa	unknown										[0,0]	0.700815	0	0.1
	Bacterial membrane flanked domain protein OS=Mycobacterium smegmatis (strain ATCC 700084 / mc(2)155) GN=MSMEG_1818 PE=4 SV=1	A0QTF0	19 kDa	unknown										[0,0]	0.791658	0	0.1
	ABC transporter, ATP-binding protein GluA OS=Mycobacterium smegmatis (strain ATCC 700084 / mc(2)155) GN=MSMEG_6911 PE=3 SV=1	A0R7H1	26 kDa	unknown										[0,0]	0.437547	0	0.1
	TetR-family transcriptional regulator OS=Mycobacterium smegmatis (strain ATCC 700084 / mc(2)155) GN=MSMEG_5673 PE=4 SV=1	A0R418	24 kDa	Mycobacterium smegmatis str. MC2 155	transcription, DNA-dependent									[0,0]	0	0	0.1
	Polyprenol-monophosphomannose synthase Ppm1 OS=Mycobacterium smegmatis (strain ATCC 700084 / mc(2)155) GN=MSMEG_3860 PE=3 SV=1	A0QZ13	66 kDa	unknown										[0,0]	0.638091	0	0.1
	Uncharacterized protein OS=Mycobacterium smegmatis (strain ATCC 700084 / mc(2)155) GN=MSMEG_1938 PE=4 SV=1	A0QTR6	31 kDa	unknown										[0,0]	0.662679	0	0.1
	ABC-type transporter, permease components OS=Mycobacterium smegmatis (strain ATCC 700084 / mc(2)155) GN=MSMEG_4702 PE=4 SV=1	A0R1C5	70 kDa	unknown										[0,0]	0.490176	0	0.1
	Acetyl-CoA acetyltransferase OS=Mycobacterium smegmatis (strain ATCC 700084 / mc(2)155) GN=MSMEG_5721 PE=3 SV=1	A0R466	42 kDa	Mycobacterium smegmatis str. MC2 155										[0,0]	1.13946	0	0.1
	GCN5-related N-acetyltransferase OS=Mycobacterium smegmatis (strain ATCC 700084 / mc(2)155) GN=MSMEG_4563 PE=4 SV=1	A0R0Z5	23 kDa	Mycobacterium smegmatis str. MC2 155										[0,0]	0	0	0.1
	Drug exporters of the RND superfamily-like protein OS=Mycobacterium smegmatis (strain ATCC 700084 / mc(2)155) GN=mmpL3 PE=4 SV=1	A0QP27	109 kDa	Mycobacterium smegmatis str. MC2 155								membrane		[0,0]	0.463153	0	0.1
	LpqT protein OS=Mycobacterium smegmatis (strain ATCC 700084 / mc(2)155) GN=MSMEG_5429 PE=4 SV=1	A0R3D0	23 kDa	unknown										[0,0]	0.596947	0	0.1
	NLP/P60 OS=Mycobacterium smegmatis (strain ATCC 700084 / mc(2)155) GN=MSMEG_4256 PE=4 SV=1	A0R045	39 kDa	unknown										[0,0]	0.629799	0	0.1
	Putative membrane protein OS=Mycobacterium smegmatis (strain ATCC 700084 / mc(2)155) GN=MSMEG_6902 PE=4 SV=1	A0R7G4	31 kDa	unknown										[0,0]	0.579029	0	0.1
	Cyclopropane fatty-acyl-phospholipid synthase OS=Mycobacterium smegmatis (strain ATCC 700084 / mc(2)155) GN=MSMEG_6284 PE=4 SV=1	A0R5R5	49 kDa	Mycobacterium smegmatis str. MC2 155										[0,0]	0.540346	0	0.1
	Adenylate cyclase OS=Mycobacterium smegmatis (strain ATCC 700084 / mc(2)155) GN=MSMEG_4924 PE=4 SV=1	A0R1Z1	58 kDa	Mycobacterium smegmatis str. MC2 155								integral to membrane		[0,0]	0.975409	0	0.1
	Conserved hypothetical alanine rich protein OS=Mycobacterium smegmatis (strain ATCC 700084 / mc(2)155) GN=MSMEG_2622 PE=4 SV=1	A0QVM1	17 kDa	unknown										[0,0]	0.474146	0	0.1
	ABC transporter ATP-binding protein, possibly in EF-3 subfamily protein OS=Mycobacterium smegmatis (strain ATCC 700084 / mc(2)155) GN=MSMEG_3140 PE=3 SV=1	A0QX17	58 kDa	Mycobacterium smegmatis str. MC2 155										[0,0]	0.488955	0	0.1
	Uncharacterized protein OS=Mycobacterium smegmatis (strain ATCC 700084 / mc(2)155) GN=MSMEG_1773 PE=4 SV=1	A0QTA7	38 kDa	unknown										[0,0]	0	0	0.1
	ATP-dependent zinc metalloprotease FtsH OS=Mycobacterium smegmatis (strain ATCC 700084 / mc(2)155) GN=ftsH PE=3 SV=1	A0R588	84 kDa	Mycobacterium smegmatis str. MC2 155								integral to membrane		[0,0]	0.550792	0	0.1
	Polysaccharide biosynthesis protein OS=Mycobacterium smegmatis (strain ATCC 700084 / mc(2)155) GN=MSMEG_5968 PE=4 SV=1	A0R4V6	54 kDa	unknown										[0,0]	0.483496	0	0.1
	DoxX OS=Mycobacterium smegmatis (strain ATCC 700084 / mc(2)155) GN=MSMEG_2370 PE=4 SV=1	A0QUX4	29 kDa	unknown										[0,0]	0.64911	0	0.1
	LppK OS=Mycobacterium smegmatis (strain ATCC 700084 / mc(2)155) GN=MSMEG_3904 PE=4 SV=1	A0QZ56	19 kDa	unknown										[0,0]	0.517597	0	0.1
	Low molecular weight protein antigen 6 OS=Mycobacterium smegmatis (strain ATCC 700084 / mc(2)155) GN=MSMEG_2371 PE=4 SV=1	A0QUX5	14 kDa	unknown										[0,0]	0.701587	0	0.1
	CBS domain protein OS=Mycobacterium smegmatis (strain ATCC 700084 / mc(2)155) GN=MSMEG_3638 PE=4 SV=1	A0QYF3	39 kDa	Mycobacterium smegmatis str. MC2 155										[0,0]	0.50293	0	0.1
	Glutamate transporter permease protein GluD OS=Mycobacterium smegmatis (strain ATCC 700084 / mc(2)155) GN=MSMEG_2725 PE=3 SV=1	A0QVX1	32 kDa	unknown										[0,0]	0.659779	0	0.1
	Uncharacterized protein OS=Mycobacterium smegmatis (strain ATCC 700084 / mc(2)155) GN=MSMEG_6414 PE=4 SV=1	A0R639	50 kDa	unknown										[0,0]	0.484337	0	0.1
	Conserved transmembrane protein OS=Mycobacterium smegmatis (strain ATCC 700084 / mc(2)155) GN=MSMEG_0249 PE=4 SV=1	A0QP26	39 kDa	Mycobacterium smegmatis str. MC2 155								integral to membrane		[0,0]	0.593517	0	0
	Protease HtpX homolog OS=Mycobacterium smegmatis (strain ATCC 700084 / mc(2)155) GN=htpX PE=3 SV=1	A0QRJ0	32 kDa	Mycobacterium smegmatis str. MC2 155								integral to membrane		[0,0]	0.688529	0	0
	MmpS5 protein OS=Mycobacterium smegmatis (strain ATCC 700084 / mc(2)155) GN=MSMEG_1381 PE=4 SV=1	A0QS79	15 kDa	unknown										[0,0]	0.420253	0	0
	Beta-lactamase OS=Mycobacterium smegmatis (strain ATCC 700084 / mc(2)155) GN=MSMEG_6087 PE=4 SV=1	A0R570	47 kDa	unknown										[0,0]	0.524416	0	0
	Alpha-(1->3)-arabinofuranosyltransferase OS=Mycobacterium smegmatis (strain ATCC 700084 / mc(2)155) GN=aftD PE=1 SV=1	A0QPD4	148 kDa	Mycobacterium smegmatis str. MC2 155								integral to membrane		[0,0]	0.705811	0	0
	Short chain dehydrogenase OS=Mycobacterium smegmatis (strain ATCC 700084 / mc(2)155) GN=MSMEG_0876 PE=3 SV=1	A0QQU2	33 kDa	Mycobacterium smegmatis str. MC2 155										[0,0]	0.687739	0	0
	Uncharacterized protein OS=Mycobacterium smegmatis (strain ATCC 700084 / mc(2)155) GN=MSMEG_5928 PE=4 SV=1	A0R4R6	25 kDa	unknown										[0,0]	0	0	0
	Preprotein translocase, YajC subunit OS=Mycobacterium smegmatis (strain ATCC 700084 / mc(2)155) GN=yajC PE=4 SV=1	A0QWJ1	12 kDa	unknown										[0,0]	1.3936	0	0
	TPR repeat protein OS=Mycobacterium smegmatis (strain ATCC 700084 / mc(2)155) GN=MSMEG_1855 PE=4 SV=1	A0QTI3	37 kDa	unknown										[0,0]	0	0	0
	Translation initiation factor IF-3 OS=Mycobacterium smegmatis (strain ATCC 700084 / mc(2)155) GN=infC PE=3 SV=1	A0QYU8	23 kDa	unknown										[0,0]	0	0	0
	Signal transduction histidine-protein kinase/phosphatase MprB OS=Mycobacterium smegmatis (strain ATCC 700084 / mc(2)155) GN=mprB PE=3 SV=2	A0R3I7	53 kDa	Mycobacterium smegmatis str. MC2 155								integral to membrane		[0,0]	0.600701	0	0
	Probable malate:quinone oxidoreductase OS=Mycobacterium smegmatis (strain ATCC 700084 / mc(2)155) GN=mqo PE=1 SV=1	A0QVL2	55 kDa	Mycobacterium smegmatis str. MC2 155										[0,0]	0.579029	0	0
	Membrane-anchored mycosin mycp1 OS=Mycobacterium smegmatis (strain ATCC 700084 / mc(2)155) GN=MSMEG_0083 PE=1 SV=1	A0QNL1	46 kDa	Mycobacterium smegmatis str. MC2 155										[0,0]	0.634152	0	0
	ABC amino acid transporter, ATPase component OS=Mycobacterium smegmatis (strain ATCC 700084 / mc(2)155) GN=ehuA PE=3 SV=1	A0R376	28 kDa	Mycobacterium smegmatis str. MC2 155										[0,0]	0.496784	0	0
	AMP-binding enzyme OS=Mycobacterium smegmatis (strain ATCC 700084 / mc(2)155) GN=MSMEG_4254 PE=4 SV=1	A0R042	64 kDa	Mycobacterium smegmatis str. MC2 155										[0,0]	0.740534	0	0
	Phosphomethylpyrimidine kinase OS=Mycobacterium smegmatis (strain ATCC 700084 / mc(2)155) GN=thiD PE=4 SV=1	A0QQP1	29 kDa	Mycobacterium smegmatis str. MC2 155										[0,0]	0.685932	0	0
	Spermidine/putrescine import ATP-binding protein PotA OS=Mycobacterium smegmatis (strain ATCC 700084 / mc(2)155) GN=potA PE=3 SV=1	A0QXF4	46 kDa	unknown										[0,0]	0.662679	0	0
	Uncharacterized protein OS=Mycobacterium smegmatis (strain ATCC 700084 / mc(2)155) GN=MSMEG_4264 PE=4 SV=1	A0R053	20 kDa	unknown										[0,0]	0.414245	0	0
	Nitrilase/cyanide hydratase and apolipoprotein N-acyltransferase OS=Mycobacterium smegmatis (strain ATCC 700084 / mc(2)155) GN=MSMEG_3880 PE=4 SV=1	A0QZ33	15 kDa	Mycobacterium smegmatis str. MC2 155										[0,0]	0	0	0
	FHA domain-containing protein FhaB OS=Mycobacterium smegmatis (strain ATCC 700084 / mc(2)155) GN=fhaB PE=1 SV=1	A0QNG6	17 kDa	Mycobacterium smegmatis str. MC2 155								integral to membrane		[0,0]	0.469326	0	0
	Tat-translocated enzyme OS=Mycobacterium smegmatis (strain ATCC 700084 / mc(2)155) GN=MSMEG_5420 PE=4 SV=1	A0R3C2	46 kDa	unknown										[0,0]	0.593518	0	0
	ATP synthase subunit alpha OS=Mycobacterium smegmatis (strain ATCC 700084 / mc(2)155) GN=atpA PE=1 SV=1	A0R202	59 kDa	Mycobacterium smegmatis str. MC2 155							proton-transporting ATP synthase complex, catalytic core F(1)	proton-transporting ATP synthase complex, catalytic core F(1)		[0,0]	0.485434	0	0
	Amino acid ABC transporter, ATP-binding protein OS=Mycobacterium smegmatis (strain ATCC 700084 / mc(2)155) GN=MSMEG_2728 PE=3 SV=1	A0QVX4	28 kDa	Mycobacterium smegmatis str. MC2 155										[0,0]	0.469826	0	0
	Uncharacterized protein OS=Mycobacterium smegmatis (strain ATCC 700084 / mc(2)155) GN=MSMEG_5708 PE=4 SV=1	A0R453	22 kDa	unknown										[0,0]	0.678231	0	0
	Monosaccharide-transporting ATPase OS=Mycobacterium smegmatis (strain ATCC 700084 / mc(2)155) GN=MSMEG_6803 PE=4 SV=1	A0R772	35 kDa	Mycobacterium smegmatis str. MC2 155								integral to membrane		[0,0]	0.604154	0	0
	Uncharacterized protein OS=Mycobacterium smegmatis (strain ATCC 700084 / mc(2)155) GN=MSMEG_0370 PE=4 SV=1	A0QPE5	124 kDa	unknown										[0,0]	0	0	0
	Serine/threonine-protein kinase PknB OS=Mycobacterium smegmatis (strain ATCC 700084 / mc(2)155) GN=pknB PE=1 SV=1	A0QNG1	66 kDa	Mycobacterium smegmatis str. MC2 155								integral to membrane		[0,0]	0.535033	0	0
	23S rRNA methyltransferase OS=Mycobacterium smegmatis (strain ATCC 700084 / mc(2)155) GN=MSMEG_1646 PE=4 SV=1	A0QSY6	43 kDa	Mycobacterium smegmatis str. MC2 155										[0,0]	0	0	0
	Lipoprotein lppL OS=Mycobacterium smegmatis (strain ATCC 700084 / mc(2)155) GN=lppL PE=4 SV=1	A0QZY7	35 kDa	unknown										[0,0]	0.50293	0	0
	Uncharacterized protein OS=Mycobacterium smegmatis (strain ATCC 700084 / mc(2)155) GN=MSMEG_6411 PE=4 SV=1	A0R636	13 kDa	unknown										[0,0]	0.600701	0	0
	Acyl-CoA synthase OS=Mycobacterium smegmatis (strain ATCC 700084 / mc(2)155) GN=MSMEG_3767 PE=4 SV=1	A0QYS3	107 kDa	unknown										[0,0]	1.03171	0	0
	Uncharacterized protein OS=Mycobacterium smegmatis (strain ATCC 700084 / mc(2)155) GN=MSMEG_1189 PE=4 SV=1	A0QRP3	59 kDa	unknown										[0,0]	0.740534	0	0
	Para-nitrobenzyl esterase OS=Mycobacterium smegmatis (strain ATCC 700084 / mc(2)155) GN=MSMEG_3667 PE=4 SV=1	A0QYI2	57 kDa	unknown										[0,0]	0.601486	0	0
	ABC transporter, ATP-binding protein OS=Mycobacterium smegmatis (strain ATCC 700084 / mc(2)155) GN=MSMEG_1642 PE=4 SV=1	A0QSY1	96 kDa	unknown										[0,0]	0.551919	0	0
	Integral membrane protein OS=Mycobacterium smegmatis (strain ATCC 700084 / mc(2)155) GN=MSMEG_3045 PE=4 SV=1	A0QWS3	18 kDa	unknown										[0,0]	0.445207	0	0
	Putative acyl-CoA dehydrogenase OS=Mycobacterium smegmatis (strain ATCC 700084 / mc(2)155) GN=MSMEG_2081 PE=3 SV=1	A0QU54	47 kDa	unknown										[0,0]	1.24673	0	0
	Dehydrogenase OS=Mycobacterium smegmatis (strain ATCC 700084 / mc(2)155) GN=MSMEG_1794 PE=4 SV=1	A0QTC7	36 kDa	unknown										[0,0]	0	0	0
	Integral membrane protein OS=Mycobacterium smegmatis (strain ATCC 700084 / mc(2)155) GN=mmpL13b PE=4 SV=1	A0R2N6	80 kDa	Mycobacterium smegmatis str. MC2 155								integral to membrane		[0,0]	0	0	0
	Uncharacterized protein OS=Mycobacterium smegmatis (strain ATCC 700084 / mc(2)155) GN=MSMEG_2668 PE=4 SV=1	A0QVR6	17 kDa	unknown										[0,0]	0.447317	0	0
	Major facilitator superfamily protein permease OS=Mycobacterium smegmatis (strain ATCC 700084 / mc(2)155) GN=MSMEG_4767 PE=4 SV=1	A0R1I5	45 kDa	unknown										[0,0]	0.61756	0	0
	Aminoglycosides/tetracycline-transport integral membrane protein OS=Mycobacterium smegmatis (strain ATCC 700084 / mc(2)155) GN=MSMEG_3069 PE=4 SV=1	A0QWU7	58 kDa	Mycobacterium smegmatis str. MC2 155								integral to membrane		[0,0]	0.55649	0	0
	Uncharacterized protein OS=Mycobacterium smegmatis (strain ATCC 700084 / mc(2)155) GN=MSMEG_6100 PE=4 SV=1	A0R583	17 kDa	unknown										[0,0]	0.424982	0	0
	UPF0182 protein MSMEG_1959/MSMEI_1915 OS=Mycobacterium smegmatis (strain ATCC 700084 / mc(2)155) GN=MSMEG_1959 PE=1 SV=1	A0QTT7	109 kDa	Mycobacterium smegmatis str. MC2 155								integral to membrane		[0,0]	0.545508	0	0
	Probable exported protein OS=Mycobacterium smegmatis (strain ATCC 700084 / mc(2)155) GN=MSMEG_5785 PE=4 SV=1	A0R4C5	29 kDa	unknown										[0,0]	0.629325	0	0
	Uncharacterized protein OS=Mycobacterium smegmatis (strain ATCC 700084 / mc(2)155) GN=MSMEG_2928 PE=4 SV=1	A0QWF9	39 kDa	unknown										[0,0]	0.524694	0	0
	S30AE family protein OS=Mycobacterium smegmatis (strain ATCC 700084 / mc(2)155) GN=MSMEG_1878 PE=4 SV=1	A0QTK6	26 kDa	Mycobacterium smegmatis str. MC2 155					ribosome		ribosome		ribosome	[0,0]	0	0	0
	MmpS5 protein OS=Mycobacterium smegmatis (strain ATCC 700084 / mc(2)155) GN=MSMEG_3495 PE=4 SV=1	A0QY11	17 kDa	unknown										[0,0]	1.16963	0	0
	Conserved membrane protein OS=Mycobacterium smegmatis (strain ATCC 700084 / mc(2)155) GN=MSMEG_5237 PE=4 SV=1	A0R2U4	43 kDa	unknown										[0,0]	0.720032	0	0
	ABC transporter ATP-binding protein OS=Mycobacterium smegmatis (strain ATCC 700084 / mc(2)155) GN=MSMEG_5102 PE=4 SV=1	A0R2G3	58 kDa	Mycobacterium smegmatis str. MC2 155										[0,0]	0.531031	0	0
	Dolichyl-phosphate-mannose--protein O-mannosyl transferase OS=Mycobacterium smegmatis (strain ATCC 700084 / mc(2)155) GN=MSMEG_5447 PE=4 SV=1	A0R3E8	58 kDa	Mycobacterium smegmatis str. MC2 155								membrane		[0,0]	0.644963	0	0
	Putative membrane protein OS=Mycobacterium smegmatis (strain ATCC 700084 / mc(2)155) GN=MSMEG_3144 PE=4 SV=1	A0QX21	21 kDa	unknown										[0,0]	0.47859	0	0
	Monoglyceride lipase OS=Mycobacterium smegmatis (strain ATCC 700084 / mc(2)155) GN=MSMEG_0220 PE=4 SV=1	A0QNZ7	30 kDa	Mycobacterium smegmatis str. MC2 155										[0,0]	1.05076	0	0
	Putative tuberculin related peptide OS=Mycobacterium smegmatis (strain ATCC 700084 / mc(2)155) GN=MSMEG_0834 PE=4 SV=1	A0QQQ0	17 kDa	unknown										[0,0]	0.565716	0	0
	Beta-lactamase OS=Mycobacterium smegmatis (strain ATCC 700084 / mc(2)155) GN=lppW PE=4 SV=1	A0R788	32 kDa	unknown										[0,0]	0	0	0
	Probable monoacyl phosphatidylinositol tetramannoside-binding protein LpqW OS=Mycobacterium smegmatis (strain ATCC 700084 / mc(2)155) GN=MSMEG_5130 PE=1 SV=1	A0R2I8	66 kDa	Mycobacterium smegmatis str. MC2 155										[0,0]	0.596947	0	0
	Hydrolase, nudix family protein OS=Mycobacterium smegmatis (strain ATCC 700084 / mc(2)155) GN=MSMEG_2936 PE=3 SV=1	A0QWG7	38 kDa	Mycobacterium smegmatis str. MC2 155										[0,0]	0.638708	0	0
	Cutinase OS=Mycobacterium smegmatis (strain ATCC 700084 / mc(2)155) GN=MSMEG_6394 PE=1 SV=1	A0R619	36 kDa	Mycobacterium smegmatis str. MC2 155										[0,0]	0.704994	0	0
	ABC transporter domain protein OS=Mycobacterium smegmatis (strain ATCC 700084 / mc(2)155) GN=MSMEG_3655 PE=3 SV=1	A0QYH0	72 kDa	Mycobacterium smegmatis str. MC2 155								integral to membrane		[0,0]	0.479914	0	0
	Na+/H+ antiporter OS=Mycobacterium smegmatis (strain ATCC 700084 / mc(2)155) GN=MSMEG_0764 PE=4 SV=1	A0QQI2	55 kDa	Mycobacterium smegmatis str. MC2 155								integral to membrane		[0,0]	0.606069	0	0
	Uncharacterized protein OS=Mycobacterium smegmatis (strain ATCC 700084 / mc(2)155) GN=MSMEG_0687 PE=4 SV=1	A0QQA7	42 kDa	unknown										[0,0]	0	0	0
	Oligopeptide transporter OPT OS=Mycobacterium smegmatis (strain ATCC 700084 / mc(2)155) GN=MSMEG_1311 PE=4 SV=1	A0QS13	69 kDa	Mycobacterium smegmatis str. MC2 155										[0,0]	0.566788	0	0
	ThiF family protein OS=Mycobacterium smegmatis (strain ATCC 700084 / mc(2)155) GN=MSMEG_2198 PE=4 SV=1	A0QUG4	79 kDa	Mycobacterium smegmatis str. MC2 155										[0,-1]	0	0	Value Missing
	UvrABC system protein B OS=Mycobacterium smegmatis (strain ATCC 700084 / mc(2)155) GN=uvrB PE=3 SV=1	A0QYX0	83 kDa	unknown										[0,-1]	0	0	Value Missing
	Low molecular weight protein-tyrosine-phosphatase OS=Mycobacterium smegmatis (strain ATCC 700084 / mc(2)155) GN=ptpA PE=4 SV=1	A0R098	18 kDa	Mycobacterium smegmatis str. MC2 155										[0,-1]	0	0	Value Missing
	Uncharacterized protein OS=Mycobacterium smegmatis (strain ATCC 700084 / mc(2)155) GN=MSMEG_6779 PE=4 SV=1	A0R749	23 kDa	Mycobacterium smegmatis str. MC2 155										[0,-1]	0	0	Value Missing
	Uncharacterized protein OS=Mycobacterium smegmatis (strain ATCC 700084 / mc(2)155) GN=MSMEG_3475 PE=4 SV=1	A0QXZ1	28 kDa	unknown										[0,-1]	0	0	Value Missing
	Glutamyl-tRNA reductase OS=Mycobacterium smegmatis (strain ATCC 700084 / mc(2)155) GN=hemA PE=3 SV=1	A0QR17	47 kDa	Mycobacterium smegmatis str. MC2 155										[0,0]	0	No Values	No Values
	Uncharacterized protein OS=Mycobacterium smegmatis (strain ATCC 700084 / mc(2)155) GN=MSMEG_0703 PE=4 SV=1	A0QQC2	22 kDa	Mycobacterium smegmatis str. MC2 155										[0,0]	0	No Values	No Values
	ArsR-family protein transcriptional regulator OS=Mycobacterium smegmatis (strain ATCC 700084 / mc(2)155) GN=MSMEG_2606 PE=4 SV=1	A0QVK5	11 kDa	unknown										[0,0]	0	No Values	No Values
	TetR family transcriptional regulator OS=Mycobacterium smegmatis (strain ATCC 700084 / mc(2)155) GN=MSMEG_4129 PE=4 SV=1	A0QZS3	21 kDa	Mycobacterium smegmatis str. MC2 155	transcription, DNA-dependent									[0,0]	0	No Values	No Values
	ABC transporter ATP-binding protein OS=Mycobacterium smegmatis (strain ATCC 700084 / mc(2)155) GN=MSMEG_5571 PE=4 SV=1	A0R3R8	40 kDa	Mycobacterium smegmatis str. MC2 155								ATP-binding cassette (ABC) transporter complex		[0,0]	0.759492	0	0
	Sulfate/thiosulfate import ATP-binding protein CysA 2 OS=Mycobacterium smegmatis (strain ATCC 700084 / mc(2)155) GN=MSMEG_6521 PE=3 SV=1	A0R6E6	37 kDa	unknown										[0,0]	0.678231	0	0
	Cell cycle protein, FtsW/RodA/SpoVE family protein OS=Mycobacterium smegmatis (strain ATCC 700084 / mc(2)155) GN=ftsW PE=4 SV=1	A0QNG4	50 kDa	Mycobacterium smegmatis str. MC2 155								integral to membrane		[0,0]	0.455385	0	0
	Uncharacterized protein OS=Mycobacterium smegmatis (strain ATCC 700084 / mc(2)155) GN=MSMEG_5262 PE=4 SV=1	A0R2X0	15 kDa	unknown										[0,0]	0.457619	0	0
	Aspartate aminotransferase OS=Mycobacterium smegmatis (strain ATCC 700084 / mc(2)155) GN=MSMEG_0688 PE=4 SV=1	A0QQA8	47 kDa	unknown										[0,0]	0.518161	0	0
	CDP-diacylglycerol-glycerol-3-phosphate OS=Mycobacterium smegmatis (strain ATCC 700084 / mc(2)155) GN=MSMEG_3652 PE=4 SV=1	A0QYG8	22 kDa	unknown										[0,0]	0.648626	0	0
	Cell division protein FtsQ OS=Mycobacterium smegmatis (strain ATCC 700084 / mc(2)155) GN=ftsQ PE=3 SV=1	A0R014	35 kDa	Mycobacterium smegmatis str. MC2 155								integral to membrane		[0,0]	0.61756	0	0
	Phosphate ABC transporter, permease protein PstC OS=Mycobacterium smegmatis (strain ATCC 700084 / mc(2)155) GN=pstC PE=3 SV=1	A0R4C2	37 kDa	Mycobacterium smegmatis str. MC2 155								integral to membrane		[0,0]	0.576367	0	0
	Binding-protein-dependent transport systems inner membrane component OS=Mycobacterium smegmatis (strain ATCC 700084 / mc(2)155) GN=MSMEG_0641 PE=3 SV=1	A0QQ63	35 kDa	Mycobacterium smegmatis str. MC2 155								integral to membrane		[0,0]	0.50293	0	0
	ATPase associated with various cellular activities OS=Mycobacterium smegmatis (strain ATCC 700084 / mc(2)155) GN=MSMEG_4583 PE=4 SV=1	A0R114	33 kDa	Mycobacterium smegmatis str. MC2 155										[0,0]	0.6298	0	0
	MCE-family protein MCE4d OS=Mycobacterium smegmatis (strain ATCC 700084 / mc(2)155) GN=MSMEG_5897 PE=4 SV=1	A0R4N5	48 kDa	unknown										[0,0]	0.51008	0	0
	MscS Mechanosensitive ion channel OS=Mycobacterium smegmatis (strain ATCC 700084 / mc(2)155) GN=MSMEG_2087 PE=4 SV=1	A0QU59	35 kDa	Mycobacterium smegmatis str. MC2 155								membrane		[0,0]	0.750002	0	0
	O-antigen export system, permease protein OS=Mycobacterium smegmatis (strain ATCC 700084 / mc(2)155) GN=rfbD PE=4 SV=1	A0R5Z3	31 kDa	Mycobacterium smegmatis str. MC2 155								membrane		[0,0]	0.608719	0	0
	Ferric cations import ATP-binding protein FbpC OS=Mycobacterium smegmatis (strain ATCC 700084 / mc(2)155) GN=MSMEG_3633 PE=4 SV=1	A0QYE9	36 kDa	Mycobacterium smegmatis str. MC2 155								ATP-binding cassette (ABC) transporter complex		[0,0]	0	0	0
	Probable transcriptional regulatory protein OS=Mycobacterium smegmatis (strain ATCC 700084 / mc(2)155) GN=MSMEG_1029 PE=4 SV=1	A0QR90	28 kDa	Mycobacterium smegmatis str. MC2 155	transcription, DNA-dependent									[0,0]	0.471559	0	0
	Magnesium transporter OS=Mycobacterium smegmatis (strain ATCC 700084 / mc(2)155) GN=mgtE PE=4 SV=1	A0R5Q0	49 kDa	Mycobacterium smegmatis str. MC2 155								membrane		[0,0]	0.609231	0	0
	Conserved hypothetical integral membrane protein Yrbe1a OS=Mycobacterium smegmatis (strain ATCC 700084 / mc(2)155) GN=yrbE1A PE=4 SV=1	A0QNR0	28 kDa	unknown										[0,0]	0	0	0
	Uncharacterized protein OS=Mycobacterium smegmatis (strain ATCC 700084 / mc(2)155) GN=MSMEG_2766 PE=4 SV=1	A0QW09	28 kDa	unknown										[0,0]	0	0	0
	Short chain alcohol dehydrogenase OS=Mycobacterium smegmatis (strain ATCC 700084 / mc(2)155) GN=MSMEG_5053 PE=3 SV=1	A0R2B5	29 kDa	Mycobacterium smegmatis str. MC2 155										[0,0]	0.488477	0	0
	Carboxylesterase LipT OS=Mycobacterium smegmatis (strain ATCC 700084 / mc(2)155) GN=lipT PE=4 SV=1	A0QZ01	55 kDa	Mycobacterium smegmatis str. MC2 155										[0,0]	0.477879	0	0
	CDP-diacylglycerol--serine O-phosphatidyltransferase OS=Mycobacterium smegmatis (strain ATCC 700084 / mc(2)155) GN=pssA PE=3 SV=1	A0QQS5	31 kDa	Mycobacterium smegmatis str. MC2 155								membrane		[0,0]	0.722934	0	0
	O-demethylpuromycin-O-methyltransferase OS=Mycobacterium smegmatis (strain ATCC 700084 / mc(2)155) GN=MSMEG_0367 PE=4 SV=1	A0QPE2	39 kDa	unknown										[0,0]	0	0	0
	Transcriptional regulator, TetR family protein OS=Mycobacterium smegmatis (strain ATCC 700084 / mc(2)155) GN=MSMEG_5424 PE=4 SV=1	A0R3C6	22 kDa	unknown										[0,0]	2.59687	0	0
	Conserved integral membrane protein OS=Mycobacterium smegmatis (strain ATCC 700084 / mc(2)155) GN=MSMEG_1658 PE=4 SV=1	A0QSZ7	37 kDa	unknown										[0,0]	0.728301	0	0
	Putative secreted alanine rich protein OS=Mycobacterium smegmatis (strain ATCC 700084 / mc(2)155) GN=MSMEG_2761 PE=4 SV=1	A0QW05	23 kDa	unknown										[0,0]	0.511946	0	0
	Hypothetical ABC transporter ATP-binding protein OS=Mycobacterium smegmatis (strain ATCC 700084 / mc(2)155) GN=MSMEG_6554 PE=3 SV=1	A0R6H8	93 kDa	Mycobacterium smegmatis str. MC2 155								integral to membrane		[0,0]	0.427122	0	0
	Phosphoribosylglycinamide formyltransferase 2 OS=Mycobacterium smegmatis (strain ATCC 700084 / mc(2)155) GN=purT PE=3 SV=1	A0QQI4	49 kDa	unknown										[0,0]	0	0	0
	Phosphate ABC transporter permease protein PstA1 OS=Mycobacterium smegmatis (strain ATCC 700084 / mc(2)155) GN=pstA PE=3 SV=1	A0R4C1	33 kDa	Mycobacterium smegmatis str. MC2 155								integral to plasma membrane		[0,0]	0.440162	0	0
	Conserved transmembrane protein OS=Mycobacterium smegmatis (strain ATCC 700084 / mc(2)155) GN=MSMEG_4237 PE=4 SV=1	A0R026	14 kDa	Mycobacterium smegmatis str. MC2 155								integral to membrane		[0,0]	0.455509	0	0
	Penicillin-binding protein 1A OS=Mycobacterium smegmatis (strain ATCC 700084 / mc(2)155) GN=ponA1 PE=3 SV=1	A0R7G2	82 kDa	Mycobacterium smegmatis str. MC2 155								integral to membrane		[0,0]	0.514014	0	0
	LprB protein OS=Mycobacterium smegmatis (strain ATCC 700084 / mc(2)155) GN=MSMEG_1396 PE=4 SV=1	A0QS94	18 kDa	unknown										[0,0]	0	0	0
	Putative two-component system sensor kinase OS=Mycobacterium smegmatis (strain ATCC 700084 / mc(2)155) GN=MSMEG_6130 PE=4 SV=1	A0R5B3	58 kDa	Mycobacterium smegmatis str. MC2 155								integral to membrane		[0,0]	0.501996	0	0
	Uncharacterized protein OS=Mycobacterium smegmatis (strain ATCC 700084 / mc(2)155) GN=MSMEG_5207 PE=4 SV=1	A0R2R5	25 kDa	unknown										[0,0]	0.553577	0	0
	Major facilitator superfamily protein OS=Mycobacterium smegmatis (strain ATCC 700084 / mc(2)155) GN=MSMEG_1477 PE=4 SV=1	A0QSH1	51 kDa	unknown										[0,0]	0.505121	0	0
	Oligopeptide transport system permease protein AppB OS=Mycobacterium smegmatis (strain ATCC 700084 / mc(2)155) GN=MSMEG_4995 PE=3 SV=1	A0R258	35 kDa	Mycobacterium smegmatis str. MC2 155								integral to membrane		[0,0]	0.598202	0	0
	ATP-dependent Clp protease ATP-binding subunit ClpX OS=Mycobacterium smegmatis (strain ATCC 700084 / mc(2)155) GN=clpX PE=3 SV=1	A0R196	47 kDa	Mycobacterium smegmatis str. MC2 155										[0,0]	0.466088	0	0
	D-alanyl-D-alanine carboxypeptidase DacB1 OS=Mycobacterium smegmatis (strain ATCC 700084 / mc(2)155) GN=dacB PE=4 SV=1	A0R596	49 kDa	Mycobacterium smegmatis str. MC2 155										[0,0]	0.529806	0	0
	UTP-glucose-1-phosphate uridylyltransferase OS=Mycobacterium smegmatis (strain ATCC 700084 / mc(2)155) GN=galU PE=4 SV=1	A0R3H1	32 kDa	unknown										[0,0]	0.431513	0	0
	Decaprenyl-phosphate phosphoribosyltransferase OS=Mycobacterium smegmatis (strain ATCC 700084 / mc(2)155) GN=MSMEG_6401 PE=3 SV=1	A0R626	35 kDa	Mycobacterium smegmatis str. MC2 155								integral to membrane		[0,0]	0.55649	0	0
	Uncharacterized protein OS=Mycobacterium smegmatis (strain ATCC 700084 / mc(2)155) GN=MSMEG_3542 PE=4 SV=1	A0QY56	13 kDa	unknown										[0,0]	0.720481	0	0
	Uncharacterized protein OS=Mycobacterium smegmatis (strain ATCC 700084 / mc(2)155) GN=MSMEG_4322 PE=4 SV=1	A0R0A9	18 kDa	unknown										[0,0]	0	0	0
	LpqE protein OS=Mycobacterium smegmatis (strain ATCC 700084 / mc(2)155) GN=MSMEG_6078 PE=4 SV=1	A0R562	19 kDa	unknown										[0,0]	0.740534	0	0
	Uncharacterized protein OS=Mycobacterium smegmatis (strain ATCC 700084 / mc(2)155) GN=MSMEG_6081 PE=4 SV=1	A0R565	27 kDa	unknown										[0,0]	0.510468	0	0
	Serine/threonine protein kinase PknA OS=Mycobacterium smegmatis (strain ATCC 700084 / mc(2)155) GN=pknA PE=4 SV=1	A0QNG2	45 kDa	Mycobacterium smegmatis str. MC2 155										[0,0]	0.545686	0	0
	Transmembrane protein OS=Mycobacterium smegmatis (strain ATCC 700084 / mc(2)155) GN=MSMEG_2946 PE=4 SV=1	A0QWH7	13 kDa	Mycobacterium smegmatis str. MC2 155								integral to membrane		[0,0]	0	0	0
	ABC-type amino acid transport system, permease component OS=Mycobacterium smegmatis (strain ATCC 700084 / mc(2)155) GN=MSMEG_3236 PE=3 SV=1	A0QXB1	34 kDa	Mycobacterium smegmatis str. MC2 155								integral to membrane		[0,0]	0.645002	0	0
	Septum formation initiator subfamily protein, putative OS=Mycobacterium smegmatis (strain ATCC 700084 / mc(2)155) GN=MSMEG_5414 PE=4 SV=1	A0R3B7	42 kDa	unknown										[0,0]	0.483496	0	0
	Uncharacterized protein OS=Mycobacterium smegmatis (strain ATCC 700084 / mc(2)155) GN=MSMEG_1684 PE=4 SV=1	A0QT22	47 kDa	unknown										[0,0]	0.70135	0	0
	Sensor histidine kinase OS=Mycobacterium smegmatis (strain ATCC 700084 / mc(2)155) GN=MSMEG_1918 PE=4 SV=1	A0QTP6	54 kDa	Mycobacterium smegmatis str. MC2 155										[0,0]	0	0	0
	UPF0353 protein MSMEG_3149 OS=Mycobacterium smegmatis (strain ATCC 700084 / mc(2)155) GN=MSMEG_3149 PE=3 SV=1	A0QX26	35 kDa	unknown										[0,0]	0.514015	0	0
	Uncharacterized protein OS=Mycobacterium smegmatis (strain ATCC 700084 / mc(2)155) GN=MSMEG_1008 PE=4 SV=1	A0QR71	17 kDa	Mycobacterium smegmatis str. MC2 155										[0,0]	0.540796	0	0
	Integral membrane protein OS=Mycobacterium smegmatis (strain ATCC 700084 / mc(2)155) GN=MSMEG_6221 PE=4 SV=1	A0R5K2	36 kDa	Mycobacterium smegmatis str. MC2 155								integral to membrane		[0,0]	0	0	0
	ABC oligopeptide transporter, permease component OS=Mycobacterium smegmatis (strain ATCC 700084 / mc(2)155) GN=oppC PE=3 SV=1	A0R259	34 kDa	Mycobacterium smegmatis str. MC2 155								integral to membrane		[0,0]	0	0	0
	Cytochrome B561 OS=Mycobacterium smegmatis (strain ATCC 700084 / mc(2)155) GN=MSMEG_3710 PE=4 SV=1	A0QYM2	21 kDa	Mycobacterium smegmatis str. MC2 155								membrane		[0,0]	0	0	0
	Low-affinity inorganic phosphate transporter, PitA OS=Mycobacterium smegmatis (strain ATCC 700084 / mc(2)155) GN=pit PE=4 SV=1	A0QRC2	43 kDa	Mycobacterium smegmatis str. MC2 155								membrane		[0,0]	0	0	0
	Iron-sulfur cluster-binding protein OS=Mycobacterium smegmatis (strain ATCC 700084 / mc(2)155) GN=MSMEG_0690 PE=4 SV=1	A0QQB0	111 kDa	Mycobacterium smegmatis str. MC2 155										[0,0]	0.518161	0	0
	Probable conserved transmembrane protein OS=Mycobacterium smegmatis (strain ATCC 700084 / mc(2)155) GN=MSMEG_1110 PE=4 SV=1	A0QRG6	18 kDa	unknown										[0,0]	0.63809	0	0
	Transcriptional regulator, TetR family protein OS=Mycobacterium smegmatis (strain ATCC 700084 / mc(2)155) GN=MSMEG_4024 PE=4 SV=1	A0QZH2	50 kDa	unknown										[0,0]	0	0	0
	Thioredoxin reductase OS=Mycobacterium smegmatis (strain ATCC 700084 / mc(2)155) GN=MSMEG_1516 PE=4 SV=1	A0QSL0	60 kDa	unknown										[0,0]	0.636969	0	0
	Two-component sensor kinase OS=Mycobacterium smegmatis (strain ATCC 700084 / mc(2)155) GN=MSMEG_5304 PE=4 SV=1	A0R312	56 kDa	unknown										[0,0]	0	0	0
	Conserved transmembrane protein OS=Mycobacterium smegmatis (strain ATCC 700084 / mc(2)155) GN=MSMEG_4287 PE=4 SV=1	A0R076	27 kDa	Mycobacterium smegmatis str. MC2 155								integral to membrane		[0,0]	0.448198	0	0
	Prolipoprotein diacylglyceryl transferase OS=Mycobacterium smegmatis (strain ATCC 700084 / mc(2)155) GN=lgt PE=3 SV=1	A0QX98	65 kDa	Mycobacterium smegmatis str. MC2 155								integral to membrane		[0,0]	0.726146	0	0
	Uncharacterized protein OS=Mycobacterium smegmatis (strain ATCC 700084 / mc(2)155) GN=MSMEG_3688 PE=4 SV=1	A0QYK3	11 kDa	unknown										[0,0]	0.464338	0	0
	Quinone oxidoreductase OS=Mycobacterium smegmatis (strain ATCC 700084 / mc(2)155) GN=MSMEG_3106 PE=4 SV=1	A0QWY3	36 kDa	unknown										[0,0]	0.670088	0	-0.1
	Short chain dehydrogenase OS=Mycobacterium smegmatis (strain ATCC 700084 / mc(2)155) GN=MSMEG_0530 PE=4 SV=1	A0QPV3	25 kDa	Mycobacterium smegmatis str. MC2 155										[0,0]	0	0	-0.1
	Conserved secreted protein OS=Mycobacterium smegmatis (strain ATCC 700084 / mc(2)155) GN=MSMEG_0892 PE=4 SV=1	A0QQV7	30 kDa	unknown										[0,0]	0.690577	0	-0.1
	Transcription-repair-coupling factor OS=Mycobacterium smegmatis (strain ATCC 700084 / mc(2)155) GN=mfd PE=3 SV=1	A0R3C5	131 kDa	Mycobacterium smegmatis str. MC2 155					cytoplasm		cytoplasm			[0,0]	0.684562	0	-0.1
	Uncharacterized protein OS=Mycobacterium smegmatis (strain ATCC 700084 / mc(2)155) GN=MSMEG_1053 PE=4 SV=1	A0QRB3	45 kDa	unknown										[0,0]	0.471559	0	-0.1
	Uncharacterized protein OS=Mycobacterium smegmatis (strain ATCC 700084 / mc(2)155) GN=MSMEG_2110 PE=4 SV=1	A0QU80	34 kDa	unknown										[0,0]	0.574131	0	-0.1
	Membrane protein OxaA OS=Mycobacterium smegmatis (strain ATCC 700084 / mc(2)155) GN=oxaA PE=3 SV=1	A0R7J7	40 kDa	Mycobacterium smegmatis str. MC2 155								integral to membrane		[0,0]	0.414864	0	-0.1
	Iron permease FTR1 OS=Mycobacterium smegmatis (strain ATCC 700084 / mc(2)155) GN=MSMEG_5418 PE=4 SV=1	A0R3C1	32 kDa	unknown										[0,0]	0.51745	0	-0.1
	Uncharacterized protein OS=Mycobacterium smegmatis (strain ATCC 700084 / mc(2)155) GN=MSMEG_4255 PE=4 SV=1	A0R044	28 kDa	unknown										[0,0]	0	0	-0.1
	Metal cation transporter ATPase P-type ctpE OS=Mycobacterium smegmatis (strain ATCC 700084 / mc(2)155) GN=ctpE PE=3 SV=1	A0R3Y2	84 kDa	Mycobacterium smegmatis str. MC2 155								integral to membrane		[0,0]	0.538565	0	-0.1
	Uncharacterized protein OS=Mycobacterium smegmatis (strain ATCC 700084 / mc(2)155) GN=MSMEG_0967 PE=4 SV=1	A0QR31	14 kDa	Mycobacterium smegmatis str. MC2 155										[0,0]	0	0	-0.1
	Carboxylic ester hydrolase OS=Mycobacterium smegmatis (strain ATCC 700084 / mc(2)155) GN=MSMEG_3303 PE=4 SV=1	A0QXH5	52 kDa	unknown										[0,0]	0	0	-0.1
	Dolichyl-phosphate beta-D-mannosyltransferase OS=Mycobacterium smegmatis (strain ATCC 700084 / mc(2)155) GN=MSMEG_3859 PE=4 SV=1	A0QZ12	29 kDa	Mycobacterium smegmatis str. MC2 155										[0,0]	0.553908	0	-0.1
	Uncharacterized protein OS=Mycobacterium smegmatis (strain ATCC 700084 / mc(2)155) GN=MSMEG_0987 PE=4 SV=1	A0QR51	13 kDa	unknown										[0,0]	0.609231	0	-0.1
	Uncharacterized protein OS=Mycobacterium smegmatis (strain ATCC 700084 / mc(2)155) GN=MSMEG_5083 PE=4 SV=1	A0R2E5	14 kDa	unknown										[0,0]	0.527434	0	-0.1
	Integral membrane protein OS=Mycobacterium smegmatis (strain ATCC 700084 / mc(2)155) GN=MSMEG_4273 PE=4 SV=1	A0R062	26 kDa	unknown										[0,0]	0.422871	0	-0.1
	Conserved transmembrane protein OS=Mycobacterium smegmatis (strain ATCC 700084 / mc(2)155) GN=MSMEG_1817 PE=4 SV=1	A0QTF1	25 kDa	Mycobacterium smegmatis str. MC2 155								integral to membrane		[0,0]	0.39414	0	-0.1
	Serine/threonine-protein kinase PknD OS=Mycobacterium smegmatis (strain ATCC 700084 / mc(2)155) GN=MSMEG_4366 PE=3 SV=1	A0R0F3	56 kDa	unknown										[0,0]	0.621157	0	-0.1
	Conserved transmembrane protein OS=Mycobacterium smegmatis (strain ATCC 700084 / mc(2)155) GN=MSMEG_0750 PE=4 SV=1	A0QQG9	26 kDa	Mycobacterium smegmatis str. MC2 155								integral to membrane		[0,0]	0.427953	0	-0.1
	MCE-family protein MCE1c OS=Mycobacterium smegmatis (strain ATCC 700084 / mc(2)155) GN=mce1C PE=4 SV=1	A0QNR4	55 kDa	unknown										[0,0]	1.44005	0	-0.1
	NADH ubiquinone oxidoreductase subunit 5 OS=Mycobacterium smegmatis (strain ATCC 700084 / mc(2)155) GN=MSMEG_0848 PE=4 SV=1	A0QQR3	105 kDa	unknown										[0,0]	0.484337	0	-0.1
	Uncharacterized protein OS=Mycobacterium smegmatis (strain ATCC 700084 / mc(2)155) GN=MSMEG_6430 PE=4 SV=1	A0R655	61 kDa	unknown										[0,0]	0.644963	0	-0.1
	PTS system, Fru family protein, IIABC components OS=Mycobacterium smegmatis (strain ATCC 700084 / mc(2)155) GN=MSMEG_0085 PE=4 SV=1	A0QNL3	67 kDa	Mycobacterium smegmatis str. MC2 155								integral to membrane		[0,0]	0.549379	0	-0.1
	Uncharacterized protein OS=Mycobacterium smegmatis (strain ATCC 700084 / mc(2)155) GN=MSMEG_4919 PE=4 SV=1	A0R1Y6	13 kDa	unknown										[0,0]	0	0	-0.1
	Uncharacterized protein OS=Mycobacterium smegmatis (strain ATCC 700084 / mc(2)155) GN=MSMEG_5694 PE=4 SV=1	A0R439	18 kDa	unknown										[0,0]	0.608265	0	-0.1
	Uncharacterized protein OS=Mycobacterium smegmatis (strain ATCC 700084 / mc(2)155) GN=MSMEG_3196 PE=4 SV=1	A0QX72	23 kDa	unknown										[0,0]	0	0	-0.1
	Conserved hypothetical proline and threonine rich protein OS=Mycobacterium smegmatis (strain ATCC 700084 / mc(2)155) GN=MSMEG_0692 PE=4 SV=1	A0QQB2	60 kDa	unknown										[0,0]	0.79409	0	-0.1
	Putative conserved secreted protein OS=Mycobacterium smegmatis (strain ATCC 700084 / mc(2)155) GN=MSMEG_0736 PE=4 SV=1	A0QQF4	31 kDa	unknown										[0,0]	0.428638	0	-0.1
	Uncharacterized protein OS=Mycobacterium smegmatis (strain ATCC 700084 / mc(2)155) GN=MSMEG_6500 PE=4 SV=1	A0R6C5	66 kDa	unknown										[0,0]	0	0	-0.1
	ATP synthase subunit a OS=Mycobacterium smegmatis (strain ATCC 700084 / mc(2)155) GN=atpB PE=3 SV=1	A0R206	28 kDa	unknown										[0,0]	0.620355	0	-0.1
	Cytochrome c oxidase subunit 3 OS=Mycobacterium smegmatis (strain ATCC 700084 / mc(2)155) GN=ctaE PE=3 SV=1	A0R049	22 kDa	Mycobacterium smegmatis str. MC2 155								integral to membrane		[0,0]	0.468258	0	-0.1
	DNA-directed RNA polymerase subunit beta' OS=Mycobacterium smegmatis (strain ATCC 700084 / mc(2)155) GN=rpoC PE=1 SV=1	A0QS66	147 kDa	Mycobacterium smegmatis str. MC2 155	transcription, DNA-dependent									[0,0]	0.474522	0	-0.1
	Probable conserved transmembrane protein OS=Mycobacterium smegmatis (strain ATCC 700084 / mc(2)155) GN=MSMEG_1738 PE=4 SV=1	A0QT72	21 kDa	Mycobacterium smegmatis str. MC2 155								integral to membrane		[0,0]	0	0	-0.1
	Protein-export membrane protein SecF OS=Mycobacterium smegmatis (strain ATCC 700084 / mc(2)155) GN=secF PE=3 SV=1	A0QWJ3	45 kDa	unknown										[0,0]	0.549832	0	-0.1
	Conserved membrane-spanning protein OS=Mycobacterium smegmatis (strain ATCC 700084 / mc(2)155) GN=MSMEG_5823 PE=4 SV=1	A0R4G3	63 kDa	unknown										[0,0]	0.786357	0	-0.1
	Conserved transmembrane protein OS=Mycobacterium smegmatis (strain ATCC 700084 / mc(2)155) GN=MSMEG_6400 PE=4 SV=1	A0R625	70 kDa	Mycobacterium smegmatis str. MC2 155								integral to membrane		[0,0]	0.498391	0	-0.1
	Rmt3 protein OS=Mycobacterium smegmatis (strain ATCC 700084 / mc(2)155) GN=MSMEG_0391 PE=4 SV=1	A0QPG6	29 kDa	unknown										[0,0]	0.435518	0	-0.1
	Signal-transduction histidine kinase senX3 OS=Mycobacterium smegmatis (strain ATCC 700084 / mc(2)155) GN=senX3 PE=1 SV=1	A0QR01	42 kDa	Mycobacterium smegmatis str. MC2 155								membrane		[0,0]	0.61756	0	-0.1
	LemA protein OS=Mycobacterium smegmatis (strain ATCC 700084 / mc(2)155) GN=MSMEG_3063 PE=4 SV=1	A0QWU1	19 kDa	unknown										[0,0]	0.636789	0	-0.1
	Putative conserved transmembrane protein OS=Mycobacterium smegmatis (strain ATCC 700084 / mc(2)155) GN=MSMEG_0959 PE=4 SV=1	A0QR24	18 kDa	Mycobacterium smegmatis str. MC2 155								integral to membrane		[0,0]	0.407964	0	-0.1
	LprG protein OS=Mycobacterium smegmatis (strain ATCC 700084 / mc(2)155) GN=MSMEG_3070 PE=4 SV=1	A0QWU8	24 kDa	unknown										[0,0]	0.555664	0	-0.1
	Uncharacterized protein OS=Mycobacterium smegmatis (strain ATCC 700084 / mc(2)155) GN=MSMEG_4681 PE=4 SV=1	A0R1A4	28 kDa	unknown										[0,0]	0.420239	0	-0.1
	Probable arabinosyltransferase B OS=Mycobacterium smegmatis (strain ATCC 700084 / mc(2)155) GN=MSMEG_6388 PE=4 SV=1	A0R613	115 kDa	unknown										[0,0]	0.49028	0	-0.1
	Lipoprotein LpqB OS=Mycobacterium smegmatis (strain ATCC 700084 / mc(2)155) GN=lpqB PE=3 SV=1	A0QTK4	61 kDa	Mycobacterium smegmatis str. MC2 155				cell wall		extracellular region		membrane		[0,0]	0.576367	0	-0.1
	Extracellular solute-binding protein OS=Mycobacterium smegmatis (strain ATCC 700084 / mc(2)155) GN=MSMEG_3111 PE=4 SV=1	A0QWY8	47 kDa	Mycobacterium smegmatis str. MC2 155										[0,0]	0.514631	0	-0.1
	Chromosomal replication initiator protein DnaA OS=Mycobacterium smegmatis (strain ATCC 700084 / mc(2)155) GN=dnaA PE=2 SV=1	A0R7K1	57 kDa	Mycobacterium smegmatis str. MC2 155					cytoplasm		cytoplasm			[0,0]	0.645904	0	-0.1
	FEIII-dicitrate-binding periplasmic lipoprotein FecB OS=Mycobacterium smegmatis (strain ATCC 700084 / mc(2)155) GN=MSMEG_1039 PE=4 SV=1	A0QR99	37 kDa	unknown										[0,0]	0.763749	0	-0.1
	Polyprenol-phosphate-mannose-dependent alpha-(1-2)-phosphatidylinositol pentamannoside mannosyltransferase OS=Mycobacterium smegmatis (strain ATCC 700084 / mc(2)155) GN=pimE PE=1 SV=2	A0R2K8	44 kDa	Mycobacterium smegmatis str. MC2 155								integral to membrane		[0,0]	0	0	-0.1
	Peptidyl-prolyl cis-trans isomerase OS=Mycobacterium smegmatis (strain ATCC 700084 / mc(2)155) GN=MSMEG_3434 PE=4 SV=1	A0QXV0	20 kDa	unknown										[0,0]	0.460169	0	-0.1
	Putative signal transduction histidine kinase OS=Mycobacterium smegmatis (strain ATCC 700084 / mc(2)155) GN=MSMEG_3239 PE=4 SV=1	A0QXB4	40 kDa	Mycobacterium smegmatis str. MC2 155										[0,0]	0	0	-0.1
	Alkyl hydroperoxide reductase AhpD OS=Mycobacterium smegmatis (strain ATCC 700084 / mc(2)155) GN=ahpD PE=3 SV=2	Q50441	19 kDa	Mycobacterium smegmatis str. MC2 155										[0,0]	0	0	-0.1
	Uncharacterized protein OS=Mycobacterium smegmatis (strain ATCC 700084 / mc(2)155) GN=MSMEG_5238 PE=4 SV=1	A0R2U6	22 kDa	unknown										[0,0]	0.447317	0	-0.1
	LppI OS=Mycobacterium smegmatis (strain ATCC 700084 / mc(2)155) GN=MSMEG_3851 PE=4 SV=1	A0QZ03	23 kDa	unknown										[0,0]	0.565583	0	-0.1
	Conserved membrane-spanning protein OS=Mycobacterium smegmatis (strain ATCC 700084 / mc(2)155) GN=MSMEG_5278 PE=4 SV=1	A0R2Y6	63 kDa	unknown										[0,0]	1.13216	0	-0.1
	Response regulator MprA OS=Mycobacterium smegmatis (strain ATCC 700084 / mc(2)155) GN=mprA PE=1 SV=1	A0R3I8	26 kDa	Mycobacterium smegmatis str. MC2 155	transcription, DNA-dependent				cytoplasm		cytoplasm			[0,0]	0	0	-0.1
	Integral membrane indolylacetylinositol arabinosyltransferase EmbC OS=Mycobacterium smegmatis (strain ATCC 700084 / mc(2)155) GN=embC PE=4 SV=1	A0R612	115 kDa	Mycobacterium smegmatis str. MC2 155										[0,0]	0.494403	0	-0.1
	Probable conserved mce associated membrane protein OS=Mycobacterium smegmatis (strain ATCC 700084 / mc(2)155) GN=MSMEG_0140 PE=4 SV=1	A0QNR8	22 kDa	unknown										[0,0]	0	0	-0.1
	GTPase HflX OS=Mycobacterium smegmatis (strain ATCC 700084 / mc(2)155) GN=hflX PE=3 SV=1	A0QVY1	51 kDa	Mycobacterium smegmatis str. MC2 155					cytoplasm		cytoplasm			[0,0]	0.851846	0	-0.1
	Uncharacterized protein OS=Mycobacterium smegmatis (strain ATCC 700084 / mc(2)155) GN=MSMEG_3649 PE=4 SV=1	A0QYG4	29 kDa	unknown										[0,0]	0	0	-0.1
	1,4-dihydroxy-2-naphthoate octaprenyltransferase OS=Mycobacterium smegmatis (strain ATCC 700084 / mc(2)155) GN=menA PE=4 SV=1	A0QR52	30 kDa	Mycobacterium smegmatis str. MC2 155								integral to membrane		[0,0]	0.442629	0	-0.1
	Uncharacterized protein OS=Mycobacterium smegmatis (strain ATCC 700084 / mc(2)155) GN=MSMEG_0923 PE=4 SV=1	A0QQY8	33 kDa	unknown										[0,0]	0.536766	0	-0.1
	Sensor-type histidine kinase PrrB OS=Mycobacterium smegmatis (strain ATCC 700084 / mc(2)155) GN=MSMEG_2793 PE=4 SV=1	A0QW36	50 kDa	unknown										[0,0]	0.655971	0	-0.1
	Multisubunit Na+/H+ antiporter OS=Mycobacterium smegmatis (strain ATCC 700084 / mc(2)155) GN=MSMEG_0845 PE=4 SV=1	A0QQR0	20 kDa	Mycobacterium smegmatis str. MC2 155								integral to membrane		[0,0]	0.576366	0	-0.1
	ABC transporter solute-binding protein OS=Mycobacterium smegmatis (strain ATCC 700084 / mc(2)155) GN=MSMEG_0643 PE=4 SV=1	A0QQ65	61 kDa	Mycobacterium smegmatis str. MC2 155										[0,0]	0.602848	0	-0.1
	ABC-type amino acid transport system, secreted component OS=Mycobacterium smegmatis (strain ATCC 700084 / mc(2)155) GN=MSMEG_3235 PE=3 SV=1	A0QXB0	31 kDa	Mycobacterium smegmatis str. MC2 155										[0,0]	0.586652	0	-0.1
	Heat-inducible transcription repressor HrcA OS=Mycobacterium smegmatis (strain ATCC 700084 / mc(2)155) GN=hrcA PE=1 SV=1	A0R0T9	37 kDa	Mycobacterium smegmatis str. MC2 155	transcription, DNA-dependent									[0,0]	0.781178	0	-0.1
	Virulence factor Mce family protein OS=Mycobacterium smegmatis (strain ATCC 700084 / mc(2)155) GN=MSMEG_5896 PE=4 SV=1	A0R4N4	40 kDa	unknown										[0,0]	0.737617	0	-0.1
	Protein translocase subunit SecY OS=Mycobacterium smegmatis (strain ATCC 700084 / mc(2)155) GN=secY PE=3 SV=1	A0QSH7	48 kDa	Mycobacterium smegmatis str. MC2 155							intracellular	integral to membrane		[0,0]	0.460254	0	-0.1
	ABC transporter binding protein OS=Mycobacterium smegmatis (strain ATCC 700084 / mc(2)155) GN=MSMEG_4762 PE=4 SV=1	A0R1I1	44 kDa	unknown										[0,0]	0	0	-0.1
	Uncharacterized protein OS=Mycobacterium smegmatis (strain ATCC 700084 / mc(2)155) GN=MSMEG_3074 PE=4 SV=1	A0QWV2	17 kDa	unknown										[0,0]	0.529704	0	-0.1
	ATPase, MoxR family protein OS=Mycobacterium smegmatis (strain ATCC 700084 / mc(2)155) GN=moxR PE=4 SV=1	A0R6N5	36 kDa	unknown										[0,0]	0	0	-0.1
	Isocitrate lyase OS=Mycobacterium smegmatis (strain ATCC 700084 / mc(2)155) GN=aceA PE=4 SV=1	A0QQX6	47 kDa	Mycobacterium smegmatis str. MC2 155										[0,0]	0	0	-0.1
	Putative conserved membrane protein OS=Mycobacterium smegmatis (strain ATCC 700084 / mc(2)155) GN=MSMEG_0007 PE=4 SV=1	A0QNE2	27 kDa	unknown										[0,0]	0.454701	0	-0.1
	Secreted protein OS=Mycobacterium smegmatis (strain ATCC 700084 / mc(2)155) GN=MSMEG_6218 PE=4 SV=1	A0R5J9	40 kDa	unknown										[0,0]	0	0	-0.1
	ABC transporter, ATP-binding protein SugC OS=Mycobacterium smegmatis (strain ATCC 700084 / mc(2)155) GN=sugC PE=4 SV=1	A0R2C0	44 kDa	Mycobacterium smegmatis str. MC2 155										[0,0]	0.513002	0	-0.1
	Glutamate binding periplasmic protein OS=Mycobacterium smegmatis (strain ATCC 700084 / mc(2)155) GN=MSMEG_2727 PE=3 SV=1	A0QVX3	29 kDa	Mycobacterium smegmatis str. MC2 155										[0,0]	0.503688	0	-0.1
	Uncharacterized protein OS=Mycobacterium smegmatis (strain ATCC 700084 / mc(2)155) GN=MSMEG_4679 PE=4 SV=1	A0R1A2	18 kDa	unknown										[0,0]	0.615976	0	-0.1
	NADH-ubiquinone oxidoreductase/multisubunit na+/h+ antiporter, d subunit OS=Mycobacterium smegmatis (strain ATCC 700084 / mc(2)155) GN=MSMEG_0846 PE=4 SV=1	A0QQR1	55 kDa	unknown										[0,0]	0.426569	0	-0.1
	Na+/H+ antiporter OS=Mycobacterium smegmatis (strain ATCC 700084 / mc(2)155) GN=MSMEG_4682 PE=4 SV=1	A0R1A5	61 kDa	unknown										[0,0]	0.659903	0	-0.1
	Oxidoreductase alpha (Molybdopterin) subunit OS=Mycobacterium smegmatis (strain ATCC 700084 / mc(2)155) GN=MSMEG_4668 PE=4 SV=1	A0R193	84 kDa	unknown										[0,0]	0	0	-0.1
	Uncharacterized protein OS=Mycobacterium smegmatis (strain ATCC 700084 / mc(2)155) GN=MSMEG_0366 PE=4 SV=1	A0QPE1	19 kDa	unknown										[0,0]	0	0	-0.1
	LppZ protein OS=Mycobacterium smegmatis (strain ATCC 700084 / mc(2)155) GN=MSMEG_2369 PE=4 SV=1	A0QUX3	38 kDa	unknown										[0,0]	0.819859	0	-0.1
	Secreted solute-binding protein,aminodeoxychorismate lyase-like protein OS=Mycobacterium smegmatis (strain ATCC 700084 / mc(2)155) GN=MSMEG_3027 PE=4 SV=1	A0QWQ6	45 kDa	Mycobacterium smegmatis str. MC2 155										[0,0]	0.471559	0	-0.1
	Uncharacterized protein OS=Mycobacterium smegmatis (strain ATCC 700084 / mc(2)155) GN=MSMEG_1567 PE=4 SV=1	A0QSQ8	29 kDa	unknown										[0,0]	0.788012	0	-0.1
	Sensor histidine kinase MtrB OS=Mycobacterium smegmatis (strain ATCC 700084 / mc(2)155) GN=mtrB PE=3 SV=2	A0QTK3	60 kDa	Mycobacterium smegmatis str. MC2 155								integral to membrane		[0,0]	0.571783	0	-0.1
	MCE-family protein MCE4f OS=Mycobacterium smegmatis (strain ATCC 700084 / mc(2)155) GN=mce4F PE=4 SV=1	A0R4N3	59 kDa	unknown										[0,0]	0.750002	0	-0.1
	ATP/GTP-binding integral membrane protein OS=Mycobacterium smegmatis (strain ATCC 700084 / mc(2)155) GN=MSMEG_2788 PE=4 SV=1	A0QW31	37 kDa	Mycobacterium smegmatis str. MC2 155										[0,0]	0.505121	0	-0.1
	ABC transporter branched chain amino acid transport permease OS=Mycobacterium smegmatis (strain ATCC 700084 / mc(2)155) GN=MSMEG_3248 PE=4 SV=1	A0QXC1	37 kDa	Mycobacterium smegmatis str. MC2 155								integral to membrane		[0,0]	0.421934	0	-0.1
	D-isomer specific 2-hydroxyacid dehydrogenase NAD-binding protein OS=Mycobacterium smegmatis (strain ATCC 700084 / mc(2)155) GN=MSMEG_2529 PE=3 SV=1	A0QVC8	33 kDa	Mycobacterium smegmatis str. MC2 155										[0,0]	0.901749	0	-0.1
	Protoheme IX farnesyltransferase OS=Mycobacterium smegmatis (strain ATCC 700084 / mc(2)155) GN=ctaB PE=3 SV=1	A0QWY2	34 kDa	Mycobacterium smegmatis str. MC2 155								integral to membrane		[0,0]	0.636789	0	-0.1
	Uncharacterized protein OS=Mycobacterium smegmatis (strain ATCC 700084 / mc(2)155) GN=MSMEG_0977 PE=4 SV=1	A0QR41	10 kDa	unknown										[0,0]	0.404524	0	-0.1
	Oligopeptide transport ATP-binding protein OppD OS=Mycobacterium smegmatis (strain ATCC 700084 / mc(2)155) GN=MSMEG_0640 PE=3 SV=1	A0QQ62	36 kDa	Mycobacterium smegmatis str. MC2 155								membrane		[0,0]	0.446655	0	-0.1
	ATP synthase subunit beta OS=Mycobacterium smegmatis (strain ATCC 700084 / mc(2)155) GN=atpD PE=1 SV=1	A0R200	52 kDa	Mycobacterium smegmatis str. MC2 155							proton-transporting ATP synthase complex, catalytic core F(1)	proton-transporting ATP synthase complex, catalytic core F(1)		[0,0]	0.560585	0	-0.1
	Uncharacterized protein OS=Mycobacterium smegmatis (strain ATCC 700084 / mc(2)155) GN=MSMEG_0823 PE=4 SV=1	A0QQN9	19 kDa	unknown										[0,0]	0.455726	0	-0.1
	ABC transporter solute-binding protein OS=Mycobacterium smegmatis (strain ATCC 700084 / mc(2)155) GN=MSMEG_3280 PE=4 SV=1	A0QXF3	43 kDa	Mycobacterium smegmatis str. MC2 155										[0,0]	0.635999	0	-0.1
	ABC transporter, permease/ATP-binding protein OS=Mycobacterium smegmatis (strain ATCC 700084 / mc(2)155) GN=MSMEG_3656 PE=3 SV=1	A0QYH1	71 kDa	Mycobacterium smegmatis str. MC2 155								integral to membrane		[0,0]	0.854342	0	-0.1
	Protein phosphatase 2C OS=Mycobacterium smegmatis (strain ATCC 700084 / mc(2)155) GN=ppp PE=4 SV=1	A0QNG5	53 kDa	Mycobacterium smegmatis str. MC2 155										[0,0]	0.474929	0	-0.1
	MmpL4 protein OS=Mycobacterium smegmatis (strain ATCC 700084 / mc(2)155) GN=mmpL5 PE=4 SV=1	A0QP02	106 kDa	Mycobacterium smegmatis str. MC2 155								integral to membrane		[0,0]	0.622074	0	-0.1
	Conserved integral membrane alanine and leucine rich protein OS=Mycobacterium smegmatis (strain ATCC 700084 / mc(2)155) GN=MSMEG_2770 PE=4 SV=1	A0QW12	26 kDa	unknown										[0,0]	0.690578	0	-0.1
	UDP-N-acetylglucosamine--N-acetylmuramyl-(pentapeptide) pyrophosphoryl-undecaprenol N-acetylglucosamine transferase OS=Mycobacterium smegmatis (strain ATCC 700084 / mc(2)155) GN=murG PE=3 SV=1	A0R016	40 kDa	Mycobacterium smegmatis str. MC2 155								membrane		[0,0]	0.593518	0	-0.1
	Putative conserved transmembrane protein OS=Mycobacterium smegmatis (strain ATCC 700084 / mc(2)155) GN=MSMEG_4484 PE=4 SV=1	A0R0R8	72 kDa	Mycobacterium smegmatis str. MC2 155								integral to membrane		[0,0]	0.514014	0	-0.1
	Uncharacterized protein OS=Mycobacterium smegmatis (strain ATCC 700084 / mc(2)155) GN=MSMEG_0254 PE=4 SV=1	A0QP31	53 kDa	unknown										[0,0]	0	0	-0.1
	3-Hydroxyacyl-CoA dehydrogenase OS=Mycobacterium smegmatis (strain ATCC 700084 / mc(2)155) GN=MSMEG_5183 PE=3 SV=1	A0R2P1	26 kDa	Mycobacterium smegmatis str. MC2 155										[0,0]	0	0	-0.1
	Uncharacterized protein OS=Mycobacterium smegmatis (strain ATCC 700084 / mc(2)155) GN=MSMEG_6288 PE=4 SV=1	A0R5R8	31 kDa	unknown										[0,0]	0.49982	0	-0.1
	Conserved transmembrane protein OS=Mycobacterium smegmatis (strain ATCC 700084 / mc(2)155) GN=MSMEG_5468 PE=4 SV=1	A0R3G8	43 kDa	Mycobacterium smegmatis str. MC2 155								integral to membrane		[0,0]	0.72847	0	-0.1
	Cell division FtsK/SpoIIIE OS=Mycobacterium smegmatis (strain ATCC 700084 / mc(2)155) GN=MSMEG_0062 PE=4 SV=1	A0QNJ2	65 kDa	Mycobacterium smegmatis str. MC2 155								integral to membrane		[0,0]	0.618753	0	-0.1
	Lipoprotein LprC OS=Mycobacterium smegmatis (strain ATCC 700084 / mc(2)155) GN=MSMEG_5005 PE=4 SV=1	A0R269	19 kDa	unknown										[0,0]	0.433918	0	-0.1
	Cyclohexadienyl dehydratase OS=Mycobacterium smegmatis (strain ATCC 700084 / mc(2)155) GN=MSMEG_3442 PE=4 SV=1	A0QXV8	29 kDa	Mycobacterium smegmatis str. MC2 155										[0,0]	0.606238	0	-0.1
	Uncharacterized protein OS=Mycobacterium smegmatis (strain ATCC 700084 / mc(2)155) GN=MSMEG_0917 PE=4 SV=1	A0QQY2	49 kDa	unknown										[0,0]	0.535088	0	-0.1
	LprB protein OS=Mycobacterium smegmatis (strain ATCC 700084 / mc(2)155) GN=MSMEG_5007 PE=4 SV=1	A0R270	19 kDa	unknown										[0,0]	0.393745	0	-0.1
	Uncharacterized protein OS=Mycobacterium smegmatis (strain ATCC 700084 / mc(2)155) GN=MSMEG_5894 PE=4 SV=1	A0R4N2	23 kDa	unknown										[0,0]	0.47859	0	-0.1
	Anion-transporting ATPase OS=Mycobacterium smegmatis (strain ATCC 700084 / mc(2)155) GN=MSMEG_6193 PE=4 SV=1	A0R5H5	37 kDa	Mycobacterium smegmatis str. MC2 155										[0,0]	0.591729	0	-0.1
	Tat (Twin-arginine translocation) pathway signal sequence domain protein OS=Mycobacterium smegmatis (strain ATCC 700084 / mc(2)155) GN=MSMEG_2623 PE=4 SV=1	A0QVM2	18 kDa	unknown										[0,0]	0.437506	0	-0.1
	ABC transporter, ATP-binding protein OS=Mycobacterium smegmatis (strain ATCC 700084 / mc(2)155) GN=mkl PE=3 SV=1	A0QS64	39 kDa	Mycobacterium smegmatis str. MC2 155										[0,0]	0.625958	0	-0.1
	Conserved integral membrane protein OS=Mycobacterium smegmatis (strain ATCC 700084 / mc(2)155) GN=MSMEG_5517 PE=4 SV=1	A0R3L6	50 kDa	unknown										[0,0]	0	0	-0.1
	Amino acid ABC transporter, permease protein OS=Mycobacterium smegmatis (strain ATCC 700084 / mc(2)155) GN=MSMEG_2726 PE=3 SV=1	A0QVX2	24 kDa	Mycobacterium smegmatis str. MC2 155								integral to membrane		[0,0]	0.598202	0	-0.1
	Conserved integral membrane protein OS=Mycobacterium smegmatis (strain ATCC 700084 / mc(2)155) GN=MSMEG_0562 PE=4 SV=1	A0QPY6	34 kDa	unknown										[0,0]	0.685931	0	-0.1
	ABC sugar transporter, permease component OS=Mycobacterium smegmatis (strain ATCC 700084 / mc(2)155) GN=sugA PE=3 SV=1	A0R2C2	33 kDa	Mycobacterium smegmatis str. MC2 155								integral to membrane		[0,0]	0.587511	0	-0.1
	Conserved alanine and valine rich protein OS=Mycobacterium smegmatis (strain ATCC 700084 / mc(2)155) GN=MSMEG_1929 PE=4 SV=1	A0QTQ7	42 kDa	unknown										[0,0]	0.657351	0	-0.1
	Cytochrome c-type biogenesis protein CcsB OS=Mycobacterium smegmatis (strain ATCC 700084 / mc(2)155) GN=ccsB PE=4 SV=1	A0QR38	36 kDa	unknown										[0,0]	0	0	-0.2
	Uncharacterized protein OS=Mycobacterium smegmatis (strain ATCC 700084 / mc(2)155) GN=MSMEG_1936 PE=4 SV=1	A0QTR4	37 kDa	Mycobacterium smegmatis str. MC2 155										[0,0]	0.629799	0	-0.2
	Alternative RNA polymerase sigma-D factor, SigD OS=Mycobacterium smegmatis (strain ATCC 700084 / mc(2)155) GN=sigD PE=4 SV=1	A0QSU0	21 kDa	Mycobacterium smegmatis str. MC2 155	transcription, DNA-dependent									[0,0]	0.634508	0	-0.2
	Methyltransferase type 11 OS=Mycobacterium smegmatis (strain ATCC 700084 / mc(2)155) GN=MSMEG_6483 PE=4 SV=1	A0R6A8	26 kDa	Mycobacterium smegmatis str. MC2 155										[0,0]	0	0	-0.2
	MmpL11 protein OS=Mycobacterium smegmatis (strain ATCC 700084 / mc(2)155) GN=mmpL11 PE=4 SV=1	A0QP18	103 kDa	Mycobacterium smegmatis str. MC2 155								integral to membrane		[0,0]	0	0	-0.2
	Uncharacterized protein OS=Mycobacterium smegmatis (strain ATCC 700084 / mc(2)155) GN=MSMEG_2420 PE=4 SV=1	A0QV22	27 kDa	unknown										[0,0]	0.393865	0	-0.2
	Meromycolate extension acyl carrier protein OS=Mycobacterium smegmatis (strain ATCC 700084 / mc(2)155) GN=acpM PE=1 SV=1	A0R0B3	11 kDa	Mycobacterium smegmatis str. MC2 155					cytoplasm		cytoplasm			[0,0]	0.413225	0	-0.2
	Uncharacterized protein OS=Mycobacterium smegmatis (strain ATCC 700084 / mc(2)155) GN=MSMEG_6345 PE=4 SV=1	A0R5X4	12 kDa	unknown										[0,0]	1.20754	0	-0.2
	Probable conserved membrane protein OS=Mycobacterium smegmatis (strain ATCC 700084 / mc(2)155) GN=MSMEG_0235 PE=4 SV=1	A0QP12	22 kDa	unknown										[0,0]	0.657351	0	-0.2
	ABC transporter ATP-binding protein OS=Mycobacterium smegmatis (strain ATCC 700084 / mc(2)155) GN=MSMEG_0639 PE=3 SV=1	A0QQ61	37 kDa	Mycobacterium smegmatis str. MC2 155								membrane		[0,0]	0.648381	0	-0.2
	Fmu (Sun) OS=Mycobacterium smegmatis (strain ATCC 700084 / mc(2)155) GN=sun PE=4 SV=1	A0QWU3	50 kDa	Mycobacterium smegmatis str. MC2 155										[0,0]	0.995127	0	-0.2
	Dehydrogenase OS=Mycobacterium smegmatis (strain ATCC 700084 / mc(2)155) GN=MSMEG_0737 PE=3 SV=1	A0QQF5	27 kDa	Mycobacterium smegmatis str. MC2 155										[0,0]	0	0	-0.2
	Bacterial extracellular solute-binding protein, family protein 5 OS=Mycobacterium smegmatis (strain ATCC 700084 / mc(2)155) GN=MSMEG_2963 PE=4 SV=1	A0QWJ4	58 kDa	Mycobacterium smegmatis str. MC2 155										[0,0]	0.529705	0	-0.2
	Sodium/proline symporter OS=Mycobacterium smegmatis (strain ATCC 700084 / mc(2)155) GN=putP PE=3 SV=1	A0R311	54 kDa	Mycobacterium smegmatis str. MC2 155								integral to membrane		[0,0]	0	0	-0.2
	Putative D-ribose ABC transporter ATP-binding protein OS=Mycobacterium smegmatis (strain ATCC 700084 / mc(2)155) GN=MSMEG_3602 PE=3 SV=1	A0QYB7	55 kDa	Mycobacterium smegmatis str. MC2 155										[0,0]	0.647416	0	-0.2
	Thiol-disulfide isomerase/thioredoxin OS=Mycobacterium smegmatis (strain ATCC 700084 / mc(2)155) GN=MSMEG_0971 PE=4 SV=1	A0QR35	23 kDa	Mycobacterium smegmatis str. MC2 155										[0,0]	0.509198	0	-0.2
	2-oxoglutarate dehydrogenase, E2 component, dihydrolipoamide succinyltransferase OS=Mycobacterium smegmatis (strain ATCC 700084 / mc(2)155) GN=sucB PE=3 SV=1	A0R072	61 kDa	Mycobacterium smegmatis str. MC2 155										[0,0]	0.543331	0	-0.2
	Glycine oxidase ThiO OS=Mycobacterium smegmatis (strain ATCC 700084 / mc(2)155) GN=thiO PE=4 SV=1	A0QQK8	36 kDa	unknown										[0,0]	0.720032	0	-0.2
	Uncharacterized protein OS=Mycobacterium smegmatis (strain ATCC 700084 / mc(2)155) GN=MSMEG_0317 PE=4 SV=1	A0QP93	43 kDa	unknown										[0,0]	0.491141	0	-0.2
	ABC amino acid transporter, ATP-binding component OS=Mycobacterium smegmatis (strain ATCC 700084 / mc(2)155) GN=MSMEG_6309 PE=3 SV=1	A0R5T8	28 kDa	Mycobacterium smegmatis str. MC2 155										[0,0]	0.530037	0	-0.2
	Integral membrane protein MviN OS=Mycobacterium smegmatis (strain ATCC 700084 / mc(2)155) GN=MSMEG_6929 PE=4 SV=1	A0R7I5	126 kDa	unknown										[0,0]	0.549873	0	-0.2
	MmpL4 protein OS=Mycobacterium smegmatis (strain ATCC 700084 / mc(2)155) GN=mmpL5 PE=4 SV=1	A0QY12	106 kDa	Mycobacterium smegmatis str. MC2 155								integral to membrane		[0,0]	0.899432	0	-0.2
	Uncharacterized protein OS=Mycobacterium smegmatis (strain ATCC 700084 / mc(2)155) GN=MSMEG_2591 PE=4 SV=1	A0QVJ0	23 kDa	unknown										[0,0]	0	0	-0.2
	Protein translocase subunit SecD OS=Mycobacterium smegmatis (strain ATCC 700084 / mc(2)155) GN=secD PE=3 SV=1	A0QWJ2	64 kDa	Mycobacterium smegmatis str. MC2 155							intracellular	integral to membrane		[0,0]	0.467025	0	-0.2
	Chromosome partitioning protein ParA OS=Mycobacterium smegmatis (strain ATCC 700084 / mc(2)155) GN=MSMEG_6939 PE=4 SV=1	A0R7J4	35 kDa	unknown										[0,0]	0.579762	0	-0.2
	Sulfate permease OS=Mycobacterium smegmatis (strain ATCC 700084 / mc(2)155) GN=MSMEG_6453 PE=4 SV=1	A0R677	56 kDa	unknown										[0,0]	0.753494	0	-0.2
	Amino acid permease OS=Mycobacterium smegmatis (strain ATCC 700084 / mc(2)155) GN=MSMEG_2772 PE=4 SV=1	A0QW15	72 kDa	Mycobacterium smegmatis str. MC2 155								integral to membrane		[0,0]	0.922833	0	-0.2
	Ftsk/spoiiie family protein OS=Mycobacterium smegmatis (strain ATCC 700084 / mc(2)155) GN=MSMEG_0061 PE=4 SV=1	A0QNJ1	81 kDa	Mycobacterium smegmatis str. MC2 155								integral to membrane		[0,0]	0.6179	0	-0.2
	Uncharacterized protein OS=Mycobacterium smegmatis (strain ATCC 700084 / mc(2)155) GN=MSMEG_3229 PE=4 SV=1	A0QXA5	27 kDa	unknown										[0,0]	0.455385	0	-0.2
	Inosine-5'-monophosphate dehydrogenase OS=Mycobacterium smegmatis (strain ATCC 700084 / mc(2)155) GN=guaB PE=3 SV=1	A0QSU3	53 kDa	unknown										[0,0]	0.645904	0	-0.2
	Uncharacterized protein OS=Mycobacterium smegmatis (strain ATCC 700084 / mc(2)155) GN=MSMEG_0976 PE=4 SV=1	A0QR40	6 kDa	unknown										[0,0]	0.442098	0	-0.2
	Signal recognition particle receptor FtsY OS=Mycobacterium smegmatis (strain ATCC 700084 / mc(2)155) GN=ftsY PE=3 SV=1	A0QV26	51 kDa	unknown										[0,0]	0.638978	0	-0.2
	PhoH family protein OS=Mycobacterium smegmatis (strain ATCC 700084 / mc(2)155) GN=MSMEG_4497 PE=4 SV=1	A0R0T1	38 kDa	Mycobacterium smegmatis str. MC2 155										[0,0]	0.697275	0	-0.2
	O-antigen export system, ATP-binding protein OS=Mycobacterium smegmatis (strain ATCC 700084 / mc(2)155) GN=rfbE PE=4 SV=1	A0R5Z1	29 kDa	Mycobacterium smegmatis str. MC2 155										[0,0]	0.49982	0	-0.2
	Succinate dehydrogenase, cytochrome b556 subunit OS=Mycobacterium smegmatis (strain ATCC 700084 / mc(2)155) GN=sdhC PE=4 SV=1	A0QT10	16 kDa	unknown										[0,0]	0.444993	0	-0.2
	Uncharacterized protein OS=Mycobacterium smegmatis (strain ATCC 700084 / mc(2)155) GN=MSMEG_6928 PE=4 SV=1	A0R7I4	84 kDa	unknown										[0,0]	0.61756	0	-0.2
	ABC Polyamine/Opine/Phosphonate transporter, periplasmic ligand binding protein OS=Mycobacterium smegmatis (strain ATCC 700084 / mc(2)155) GN=MSMEG_6524 PE=4 SV=1	A0R6E9	40 kDa	unknown										[0,0]	0.561967	0	-0.2
	Conserved membrane protein OS=Mycobacterium smegmatis (strain ATCC 700084 / mc(2)155) GN=MSMEG_3154 PE=4 SV=1	A0QX31	15 kDa	Mycobacterium smegmatis str. MC2 155										[0,0]	0.432815	0	-0.2
	Uncharacterized protein OS=Mycobacterium smegmatis (strain ATCC 700084 / mc(2)155) GN=MSMEG_0027 PE=4 SV=1	A0QNF9	27 kDa	unknown										[0,0]	0	0	-0.2
	Glutamate-ammonia-ligase adenylyltransferase OS=Mycobacterium smegmatis (strain ATCC 700084 / mc(2)155) GN=glnE PE=3 SV=1	A0R082	109 kDa	Mycobacterium smegmatis str. MC2 155										[0,0]	1.59326	0	-0.2
	Conserved transmembrane protein OS=Mycobacterium smegmatis (strain ATCC 700084 / mc(2)155) GN=MSMEG_4311 PE=4 SV=1	A0R099	30 kDa	Mycobacterium smegmatis str. MC2 155								integral to membrane		[0,0]	1.38158	0	-0.2
	Conserved membrane protein OS=Mycobacterium smegmatis (strain ATCC 700084 / mc(2)155) GN=MSMEG_5873 PE=4 SV=1	A0R4L2	28 kDa	unknown										[0,0]	0	0	-0.2
	Uncharacterized protein OS=Mycobacterium smegmatis (strain ATCC 700084 / mc(2)155) GN=MSMEG_4771 PE=4 SV=1	A0R1J0	32 kDa	unknown										[0,0]	0.440162	0	-0.2
	Conserved hypothetical integral membrane protein Yrbe4a OS=Mycobacterium smegmatis (strain ATCC 700084 / mc(2)155) GN=MSMEG_5902 PE=4 SV=1	A0R4P0	27 kDa	unknown										[0,0]	0	0	-0.2
	Binding-protein-dependent transport systems inner membrane component OS=Mycobacterium smegmatis (strain ATCC 700084 / mc(2)155) GN=MSMEG_0642 PE=3 SV=1	A0QQ64	36 kDa	Mycobacterium smegmatis str. MC2 155								integral to membrane		[0,0]	0.464338	0	-0.2
	ATP-dependent Clp protease ATP-binding subunit ClpC1 OS=Mycobacterium smegmatis (strain ATCC 700084 / mc(2)155) GN=clpC1 PE=3 SV=1	A0R574	94 kDa	Mycobacterium smegmatis str. MC2 155										[0,0]	0.502347	0	-0.2
	LppP protein OS=Mycobacterium smegmatis (strain ATCC 700084 / mc(2)155) GN=MSMEG_4475 PE=4 SV=1	A0R0R0	17 kDa	unknown										[0,0]	0.705812	0	-0.2
	RNA polymerase sigma factor SigA OS=Mycobacterium smegmatis (strain ATCC 700084 / mc(2)155) GN=rpoD PE=3 SV=1	A0QW02	52 kDa	Mycobacterium smegmatis str. MC2 155	transcription, DNA-dependent				cytoplasm		cytoplasm			[0,0]	0.527434	0	-0.2
	Ion channel membrane protein OS=Mycobacterium smegmatis (strain ATCC 700084 / mc(2)155) GN=MSMEG_1945 PE=4 SV=1	A0QTS3	39 kDa	Mycobacterium smegmatis str. MC2 155								integral to membrane		[0,0]	0.634603	0	-0.2
	Integral membrane indolylacetylinositol arabinosyltransferase EmbB OS=Mycobacterium smegmatis (strain ATCC 700084 / mc(2)155) GN=embB PE=4 SV=1	A0R614	117 kDa	Mycobacterium smegmatis str. MC2 155										[0,0]	0.544649	0	-0.2
	Thiredoxin OS=Mycobacterium smegmatis (strain ATCC 700084 / mc(2)155) GN=MSMEG_5786 PE=4 SV=1	A0R4C6	16 kDa	unknown										[0,0]	0	0	-0.2
	Elongation factor 4 OS=Mycobacterium smegmatis (strain ATCC 700084 / mc(2)155) GN=lepA PE=3 SV=1	A0R0Y9	70 kDa	unknown										[0,0]	0.52072	0	-0.2
	Uncharacterized protein OS=Mycobacterium smegmatis (strain ATCC 700084 / mc(2)155) GN=MSMEG_6504 PE=4 SV=1	A0R6C8	46 kDa	unknown										[0,0]	0.726172	0	-0.2
	Branched-chain amino acid ABC transporter substrate-binding protein OS=Mycobacterium smegmatis (strain ATCC 700084 / mc(2)155) GN=MSMEG_3247 PE=4 SV=1	A0QXC0	41 kDa	unknown										[0,0]	0.502622	0	-0.2
	Dihydrolipoyl dehydrogenase OS=Mycobacterium smegmatis (strain ATCC 700084 / mc(2)155) GN=lpdA PE=3 SV=1	A0QQW8	49 kDa	Mycobacterium smegmatis str. MC2 155										[0,0]	0.711171	0	-0.2
	Uncharacterized protein OS=Mycobacterium smegmatis (strain ATCC 700084 / mc(2)155) GN=MSMEG_2084 PE=4 SV=1	A0QU57	14 kDa	unknown										[0,0]	0.558432	0	-0.2
	Acetolactate synthase OS=Mycobacterium smegmatis (strain ATCC 700084 / mc(2)155) GN=ilvB PE=3 SV=1	A0QUX6	66 kDa	Mycobacterium smegmatis str. MC2 155										[0,0]	0.709556	0	-0.2
	FeS assembly protein SufB OS=Mycobacterium smegmatis (strain ATCC 700084 / mc(2)155) GN=sufB PE=4 SV=1	A0QWZ9	53 kDa	Mycobacterium smegmatis str. MC2 155										[0,0]	0	0	-0.2
	Conserved alanine rich transmembrane protein OS=Mycobacterium smegmatis (strain ATCC 700084 / mc(2)155) GN=MSMEG_2764 PE=4 SV=1	A0QW07	18 kDa	Mycobacterium smegmatis str. MC2 155								integral to membrane		[0,0]	0.674138	0	-0.2
	Uncharacterized protein OS=Mycobacterium smegmatis (strain ATCC 700084 / mc(2)155) GN=MSMEG_6539 PE=4 SV=1	A0R6G5	31 kDa	unknown										[0,0]	0	0	-0.2
	Transcriptional repressor NrdR OS=Mycobacterium smegmatis (strain ATCC 700084 / mc(2)155) GN=nrdR PE=3 SV=1	A0QVY8	17 kDa	Mycobacterium smegmatis str. MC2 155	transcription, DNA-dependent									[0,0]	0.670088	0	-0.2
	Ubiquinol-cytochrome C reductase QcrB OS=Mycobacterium smegmatis (strain ATCC 700084 / mc(2)155) GN=qcrB PE=4 SV=1	A0R052	60 kDa	Mycobacterium smegmatis str. MC2 155								membrane		[0,0]	0.651191	0	-0.2
	Glutamine--fructose-6-phosphate aminotransferase [isomerizing] OS=Mycobacterium smegmatis (strain ATCC 700084 / mc(2)155) GN=glmS PE=3 SV=3	O68956	68 kDa	Mycobacterium smegmatis str. MC2 155					cytoplasm		cytoplasm			[0,0]	0.618752	0	-0.2
	Probable sugar ABC transporter, substrate-binding protein, putative OS=Mycobacterium smegmatis (strain ATCC 700084 / mc(2)155) GN=MSMEG_0505 PE=4 SV=1	A0QPS9	48 kDa	unknown										[0,0]	0.493358	0	-0.2
	Ferric iron-binding periplasmic protein of ABC transporter OS=Mycobacterium smegmatis (strain ATCC 700084 / mc(2)155) GN=MSMEG_3636 PE=4 SV=1	A0QYF1	36 kDa	unknown										[0,0]	0.514587	0	-0.2
	Cell division protein FtsZ OS=Mycobacterium smegmatis (strain ATCC 700084 / mc(2)155) GN=ftsZ PE=3 SV=1	A0R012	39 kDa	unknown										[0,0]	0.587512	0	-0.2
	D-xylose-binding periplasmic protein OS=Mycobacterium smegmatis (strain ATCC 700084 / mc(2)155) GN=MSMEG_6020 PE=4 SV=1	A0R506	37 kDa	Mycobacterium smegmatis str. MC2 155										[0,0]	0.51008	0	-0.2
	Protein RecA OS=Mycobacterium smegmatis (strain ATCC 700084 / mc(2)155) GN=recA PE=1 SV=1	Q59560	37 kDa	Mycobacterium smegmatis str. MC2 155					cytoplasm		cytoplasm			[0,0]	0.586653	0	-0.2
	Band 7 protein OS=Mycobacterium smegmatis (strain ATCC 700084 / mc(2)155) GN=MSMEG_3155 PE=4 SV=1	A0QX32	44 kDa	Mycobacterium smegmatis str. MC2 155								membrane		[0,0]	0.459147	0	-0.2
	Polyribonucleotide nucleotidyltransferase OS=Mycobacterium smegmatis (strain ATCC 700084 / mc(2)155) GN=pnp PE=1 SV=1	A0QVQ5	81 kDa	Mycobacterium smegmatis str. MC2 155					cytoplasm		cytoplasm			[0,0]	0.761325	0	-0.2
	Uncharacterized protein OS=Mycobacterium smegmatis (strain ATCC 700084 / mc(2)155) GN=MSMEG_2434 PE=4 SV=1	A0QV36	17 kDa	unknown										[0,0]	0	0	-0.2
	Conserved transmembrane protein OS=Mycobacterium smegmatis (strain ATCC 700084 / mc(2)155) GN=MSMEG_6899 PE=4 SV=1	A0R7G1	61 kDa	Mycobacterium smegmatis str. MC2 155								integral to membrane		[0,0]	0.433795	0	-0.2
	PTS system, glucose-specific IIBC component OS=Mycobacterium smegmatis (strain ATCC 700084 / mc(2)155) GN=MSMEG_2116 PE=4 SV=1	A0QU86	56 kDa	unknown										[0,0]	0.666899	0	-0.2
	Ubiquinol-cytochrome c reductase iron-sulfur subunit OS=Mycobacterium smegmatis (strain ATCC 700084 / mc(2)155) GN=MSMEG_4262 PE=4 SV=1	A0R051	45 kDa	unknown										[0,0]	0.50249	0	-0.2
	Arsenite transporting ATPase OS=Mycobacterium smegmatis (strain ATCC 700084 / mc(2)155) GN=MSMEG_4250 PE=4 SV=1	A0R039	45 kDa	Mycobacterium smegmatis str. MC2 155										[0,0]	0	0	-0.2
	Conserved hypothetical transmembrane protein OS=Mycobacterium smegmatis (strain ATCC 700084 / mc(2)155) GN=MSMEG_5255 PE=4 SV=1	A0R2W3	48 kDa	Mycobacterium smegmatis str. MC2 155								integral to membrane		[0,0]	0	0	-0.2
	Conserved MCE associated membrane protein OS=Mycobacterium smegmatis (strain ATCC 700084 / mc(2)155) GN=MSMEG_0143 PE=4 SV=1	A0QNS1	32 kDa	unknown										[0,0]	0.456631	0	-0.2
	Serine/threonine-protein kinase PknE OS=Mycobacterium smegmatis (strain ATCC 700084 / mc(2)155) GN=MSMEG_5513 PE=4 SV=1	A0R3L2	66 kDa	unknown										[0,0]	0.717974	0	-0.2
	Conserved transmembrane protein OS=Mycobacterium smegmatis (strain ATCC 700084 / mc(2)155) GN=MSMEG_0315 PE=4 SV=1	A0QP92	56 kDa	Mycobacterium smegmatis str. MC2 155								integral to membrane		[0,0]	0	0	-0.2
	Putative conserved transmembrane protein OS=Mycobacterium smegmatis (strain ATCC 700084 / mc(2)155) GN=MSMEG_0236 PE=4 SV=1	A0QP13	24 kDa	Mycobacterium smegmatis str. MC2 155								integral to membrane		[0,0]	0.498045	0	-0.2
	Uncharacterized protein OS=Mycobacterium smegmatis (strain ATCC 700084 / mc(2)155) GN=MSMEG_5062 PE=4 SV=1	A0R2C4	16 kDa	unknown										[0,0]	0.572563	0	-0.2
	Elongation factor Ts OS=Mycobacterium smegmatis (strain ATCC 700084 / mc(2)155) GN=tsf PE=1 SV=1	A0QVB9	29 kDa	Mycobacterium smegmatis str. MC2 155		translation			cytoplasm		intracellular			[0,0]	0.447318	0	-0.2
	Diguanylate cyclase (Ggdef) domain protein OS=Mycobacterium smegmatis (strain ATCC 700084 / mc(2)155) GN=MSMEG_2774 PE=4 SV=1	A0QW17	39 kDa	unknown										[0,0]	0.481148	0	-0.2
	ATP synthase epsilon chain OS=Mycobacterium smegmatis (strain ATCC 700084 / mc(2)155) GN=atpC PE=1 SV=1	A0R1Z9	13 kDa	Mycobacterium smegmatis str. MC2 155							proton-transporting ATP synthase complex, catalytic core F(1)	proton-transporting ATP synthase complex, catalytic core F(1)		[0,0]	0.822767	0	-0.2
	ABC-type amino acid transport system, permease and periplasmic component OS=Mycobacterium smegmatis (strain ATCC 700084 / mc(2)155) GN=MSMEG_5318 PE=4 SV=1	A0R326	51 kDa	Mycobacterium smegmatis str. MC2 155								integral to membrane		[0,0]	0.517263	0	-0.2
	Cytochrome C biogenesis protein transmembrane region OS=Mycobacterium smegmatis (strain ATCC 700084 / mc(2)155) GN=ccdA PE=4 SV=1	A0QR36	27 kDa	Mycobacterium smegmatis str. MC2 155								integral to membrane		[0,0]	0.466987	0	-0.2
	ABC transporter oligopeptide binding protein OS=Mycobacterium smegmatis (strain ATCC 700084 / mc(2)155) GN=MSMEG_4385 PE=4 SV=1	A0R0H2	60 kDa	unknown										[0,0]	0.728469	0	-0.2
	Conserved membrane protein OS=Mycobacterium smegmatis (strain ATCC 700084 / mc(2)155) GN=MSMEG_0025 PE=4 SV=1	A0QNF7	15 kDa	unknown										[0,0]	0.565583	0	-0.2
	Conserved MCE associated membrane protein OS=Mycobacterium smegmatis (strain ATCC 700084 / mc(2)155) GN=MSMEG_5208 PE=4 SV=1	A0R2R6	21 kDa	unknown										[0,0]	0.470721	0	-0.2
	ABC transporter, carbohydrate uptake transporter-2 (CUT2) family, periplasmic sugar-binding protein OS=Mycobacterium smegmatis (strain ATCC 700084 / mc(2)155) GN=MSMEG_3598 PE=4 SV=1	A0QYB3	36 kDa	Mycobacterium smegmatis str. MC2 155										[0,0]	0.463154	0	-0.2
	Proteasome subunit beta OS=Mycobacterium smegmatis (strain ATCC 700084 / mc(2)155) GN=prcB PE=1 SV=2	A0QZ47	32 kDa	Mycobacterium smegmatis str. MC2 155					cytoplasm		cytoplasm			[0,0]	0.639528	0	-0.2
	Phosphoribosylformylglycinamidine synthase subunit PurQ OS=Mycobacterium smegmatis (strain ATCC 700084 / mc(2)155) GN=purQ PE=3 SV=1	A0R4H1	24 kDa	Mycobacterium smegmatis str. MC2 155					cytoplasm		cytoplasm			[0,0]	0	0	-0.2
	Ribonuclease E OS=Mycobacterium smegmatis (strain ATCC 700084 / mc(2)155) GN=rne PE=3 SV=1	A0R152	113 kDa	Mycobacterium smegmatis str. MC2 155					cytoplasm		cytoplasm			[0,0]	0.600061	0	-0.2
	Conserved hypothetical proline and alanine rich protein OS=Mycobacterium smegmatis (strain ATCC 700084 / mc(2)155) GN=MSMEG_0067 PE=4 SV=1	A0QNJ7	51 kDa	unknown										[0,0]	0.514631	0	-0.2
	Integral membrane transporter OS=Mycobacterium smegmatis (strain ATCC 700084 / mc(2)155) GN=MSMEG_1448 PE=4 SV=1	A0QSE3	52 kDa	Mycobacterium smegmatis str. MC2 155								integral to membrane		[0,0]	0.692219	0	-0.2
	Integral membrane protein OS=Mycobacterium smegmatis (strain ATCC 700084 / mc(2)155) GN=MSMEG_5066 PE=4 SV=1	A0R2C8	21 kDa	unknown										[0,0]	0.450619	0	-0.2
	Signal peptidase I OS=Mycobacterium smegmatis (strain ATCC 700084 / mc(2)155) GN=lepB PE=3 SV=1	A0QV43	31 kDa	unknown										[0,0]	0.514015	0	-0.2
	Acetyl-CoA acetyltransferase OS=Mycobacterium smegmatis (strain ATCC 700084 / mc(2)155) GN=fadA3 PE=3 SV=1	A0R2Y1	43 kDa	Mycobacterium smegmatis str. MC2 155										[0,0]	0	0	-0.2
	R3H domain-containing protein OS=Mycobacterium smegmatis (strain ATCC 700084 / mc(2)155) GN=MSMEG_6941 PE=4 SV=1	A0R7J6	20 kDa	Mycobacterium smegmatis str. MC2 155										[0,0]	1.07925	0	-0.2
	Bacterial extracellular solute-binding protein, family protein 5 OS=Mycobacterium smegmatis (strain ATCC 700084 / mc(2)155) GN=MSMEG_4999 PE=4 SV=1	A0R261	61 kDa	Mycobacterium smegmatis str. MC2 155										[0,0]	0.625959	0	-0.2
	Uncharacterized protein OS=Mycobacterium smegmatis (strain ATCC 700084 / mc(2)155) GN=MSMEG_5514 PE=4 SV=1	A0R3L3	23 kDa	unknown										[0,0]	0.608265	0	-0.2
	Anion-transporting ATPase OS=Mycobacterium smegmatis (strain ATCC 700084 / mc(2)155) GN=MSMEG_6195 PE=4 SV=1	A0R5H6	40 kDa	Mycobacterium smegmatis str. MC2 155										[0,0]	0.655971	0	-0.2
	Proteasome-associated ATPase OS=Mycobacterium smegmatis (strain ATCC 700084 / mc(2)155) GN=mpa PE=1 SV=1	A0QZ54	68 kDa	Mycobacterium smegmatis str. MC2 155							proteasome complex			[0,0]	0.535221	0	-0.2
	Sodium:solute symporter OS=Mycobacterium smegmatis (strain ATCC 700084 / mc(2)155) GN=MSMEG_3689 PE=3 SV=1	A0QYK4	62 kDa	unknown										[0,0]	0.46523	0	-0.2
	Xanthine/uracil permease OS=Mycobacterium smegmatis (strain ATCC 700084 / mc(2)155) GN=MSMEG_0564 PE=4 SV=1	A0QPY7	48 kDa	Mycobacterium smegmatis str. MC2 155								membrane		[0,0]	0.46017	0	-0.2
	Uncharacterized protein OS=Mycobacterium smegmatis (strain ATCC 700084 / mc(2)155) GN=MSMEG_5260 PE=4 SV=1	A0R2W8	10 kDa	unknown										[0,0]	0.397635	0	-0.2
	35 kDa protein OS=Mycobacterium smegmatis (strain ATCC 700084 / mc(2)155) GN=MSMEG_2695 PE=4 SV=1	A0QVU2	30 kDa	unknown										[0,0]	0.447628	0	-0.2
	Short-chain dehydrogenase OS=Mycobacterium smegmatis (strain ATCC 700084 / mc(2)155) GN=MSMEG_4722 PE=4 SV=1	A0R1E4	28 kDa	Mycobacterium smegmatis str. MC2 155										[0,0]	0.690577	0	-0.2
	Uncharacterized protein OS=Mycobacterium smegmatis (strain ATCC 700084 / mc(2)155) GN=MSMEG_4187 PE=4 SV=1	A0QZX8	54 kDa	unknown										[0,0]	0.60923	0	-0.2
	ABC transporter, quaternary amine uptake transporter (QAT) family protein, substrate-binding protein OS=Mycobacterium smegmatis (strain ATCC 700084 / mc(2)155) GN=lpqZ PE=4 SV=1	A0R2B6	29 kDa	Mycobacterium smegmatis str. MC2 155										[0,0]	0.72016	0	-0.2
	C-5 sterol desaturase OS=Mycobacterium smegmatis (strain ATCC 700084 / mc(2)155) GN=MSMEG_3666 PE=4 SV=1	A0QYI1	35 kDa	unknown										[0,0]	0.786356	0	-0.2
	MCE-family protein MCE1b OS=Mycobacterium smegmatis (strain ATCC 700084 / mc(2)155) GN=mce2B PE=4 SV=1	A0QNR3	37 kDa	unknown										[0,0]	0	0	-0.2
	ATPases involved in chromosome partitioning OS=Mycobacterium smegmatis (strain ATCC 700084 / mc(2)155) GN=MSMEG_0975 PE=4 SV=1	A0QR39	47 kDa	unknown										[0,0]	0.596947	0	-0.2
	Lipoprotein OS=Mycobacterium smegmatis (strain ATCC 700084 / mc(2)155) GN=MSMEG_6220 PE=4 SV=1	A0R5K1	47 kDa	unknown										[0,0]	0.553577	0	-0.2
	29 kDa antigen CFP29 OS=Mycobacterium smegmatis (strain ATCC 700084 / mc(2)155) GN=cfp29 PE=4 SV=1	A0R4H0	29 kDa	Mycobacterium smegmatis str. MC2 155										[0,0]	0.662869	0	-0.2
	Probable dual-specificity RNA methyltransferase RlmN OS=Mycobacterium smegmatis (strain ATCC 700084 / mc(2)155) GN=rlmN PE=3 SV=1	A0QVE4	40 kDa	Mycobacterium smegmatis str. MC2 155					cytoplasm		cytoplasm			[0,0]	0	0	-0.2
	Superoxide dismutase [Cu-Zn] OS=Mycobacterium smegmatis (strain ATCC 700084 / mc(2)155) GN=sodC PE=3 SV=1	A0QQQ1	23 kDa	Mycobacterium smegmatis str. MC2 155										[0,0]	0.452178	0	-0.2
	Uncharacterized protein OS=Mycobacterium smegmatis (strain ATCC 700084 / mc(2)155) GN=MSMEG_3884 PE=4 SV=1	A0QZ37	31 kDa	unknown										[0,0]	0.430334	0	-0.2
	Transcription termination factor Rho OS=Mycobacterium smegmatis (strain ATCC 700084 / mc(2)155) GN=rho PE=3 SV=1	A0R218	72 kDa	unknown										[0,0]	0.490079	0	-0.2
	Uncharacterized protein OS=Mycobacterium smegmatis (strain ATCC 700084 / mc(2)155) GN=MSMEG_5452 PE=4 SV=1	A0R3F3	24 kDa	unknown										[0,0]	0.447608	0	-0.2
	UvrABC system protein A OS=Mycobacterium smegmatis (strain ATCC 700084 / mc(2)155) GN=uvrA PE=3 SV=1	A0QYW4	106 kDa	Mycobacterium smegmatis str. MC2 155					cytoplasm		cytoplasm			[0,0]	0.678232	0	-0.2
	Uncharacterized protein OS=Mycobacterium smegmatis (strain ATCC 700084 / mc(2)155) GN=MSMEG_4693 PE=4 SV=1	A0R1B6	8 kDa	unknown										[0,0]	0.576366	0	-0.2
	1-deoxy-D-xylulose-5-phosphate synthase OS=Mycobacterium smegmatis (strain ATCC 700084 / mc(2)155) GN=dxs PE=3 SV=1	A0QW19	68 kDa	Mycobacterium smegmatis str. MC2 155										[0,0]	0.895899	0	-0.2
	Conserved membrane protein OS=Mycobacterium smegmatis (strain ATCC 700084 / mc(2)155) GN=MSMEG_0082 PE=4 SV=1	A0QNL0	51 kDa	unknown										[0,0]	0.540687	0	-0.2
	Putative conserved membrane protein OS=Mycobacterium smegmatis (strain ATCC 700084 / mc(2)155) GN=MSMEG_2410 PE=4 SV=1	A0QV12	26 kDa	Mycobacterium smegmatis str. MC2 155										[0,0]	0.504746	0	-0.3
	Dihydroxy-acid dehydratase OS=Mycobacterium smegmatis (strain ATCC 700084 / mc(2)155) GN=ilvD PE=3 SV=1	A0QP06	60 kDa	Mycobacterium smegmatis str. MC2 155										[0,0]	0.608225	0	-0.3
	Mmp14a protein OS=Mycobacterium smegmatis (strain ATCC 700084 / mc(2)155) GN=mmpl4a PE=4 SV=1	A0QPF6	104 kDa	Mycobacterium smegmatis str. MC2 155								integral to membrane		[0,0]	0.553577	0	-0.3
	Immunogenic protein OS=Mycobacterium smegmatis (strain ATCC 700084 / mc(2)155) GN=MSMEG_0982 PE=4 SV=1	A0QR46	36 kDa	unknown										[0,0]	0	0	-0.3
	Universal stress protein OS=Mycobacterium smegmatis (strain ATCC 700084 / mc(2)155) GN=MSMEG_3811 PE=3 SV=1	A0QYW6	15 kDa	Mycobacterium smegmatis str. MC2 155					cytoplasm		cytoplasm			[0,0]	0.566155	0	-0.3
	Uncharacterized oxidoreductase MSMEG_1603/MSMEI_1564 OS=Mycobacterium smegmatis (strain ATCC 700084 / mc(2)155) GN=MSMEG_1603 PE=1 SV=1	A0QSU4	39 kDa	Mycobacterium smegmatis str. MC2 155										[0,0]	1.08061	0	-0.3
	NAD(P) transhydrogenase subunit beta OS=Mycobacterium smegmatis (strain ATCC 700084 / mc(2)155) GN=pntB PE=3 SV=1	A0QNN7	50 kDa	Mycobacterium smegmatis str. MC2 155								integral to membrane		[0,0]	0.513003	0	-0.3
	Aspartokinase OS=Mycobacterium smegmatis (strain ATCC 700084 / mc(2)155) GN=ask PE=3 SV=1	A0R5N8	44 kDa	Mycobacterium smegmatis str. MC2 155										[0,0]	0.599307	0	-0.3
	Periplasmic binding protein/LacI transcriptional regulator OS=Mycobacterium smegmatis (strain ATCC 700084 / mc(2)155) GN=MSMEG_3599 PE=4 SV=1	A0QYB5	36 kDa	unknown										[0,0]	0.488752	0	-0.3
	Homoserine dehydrogenase OS=Mycobacterium smegmatis (strain ATCC 700084 / mc(2)155) GN=MSMEG_4957 PE=3 SV=1	A0R221	46 kDa	Mycobacterium smegmatis str. MC2 155										[0,0]	0.490079	0	-0.3
	ATP-binding Mrp protein OS=Mycobacterium smegmatis (strain ATCC 700084 / mc(2)155) GN=mrp PE=4 SV=1	A0R2D0	40 kDa	Mycobacterium smegmatis str. MC2 155										[0,0]	0.515788	0	-0.3
	Integral membrane protein OS=Mycobacterium smegmatis (strain ATCC 700084 / mc(2)155) GN=MSMEG_3838 PE=4 SV=1	A0QYZ0	41 kDa	unknown										[0,0]	1.45681	0	-0.3
	Transcriptional accessory protein OS=Mycobacterium smegmatis (strain ATCC 700084 / mc(2)155) GN=MSMEG_2839 PE=4 SV=1	A0QW71	85 kDa	unknown										[0,0]	0.572187	0	-0.3
	Virulence factor Mce family protein OS=Mycobacterium smegmatis (strain ATCC 700084 / mc(2)155) GN=MSMEG_0138 PE=4 SV=1	A0QNR6	43 kDa	unknown										[0,0]	0	0	-0.3
	Polyketide synthase OS=Mycobacterium smegmatis (strain ATCC 700084 / mc(2)155) GN=MSMEG_6392 PE=4 SV=1	A0R617	194 kDa	unknown										[0,0]	0.480909	0	-0.3
	DNA or RNA helicase of superfamily protein II OS=Mycobacterium smegmatis (strain ATCC 700084 / mc(2)155) GN=MSMEG_5706 PE=4 SV=1	A0R451	65 kDa	unknown										[0,0]	0.783536	0	-0.3
	Virulence factor Mce family protein OS=Mycobacterium smegmatis (strain ATCC 700084 / mc(2)155) GN=mce4A PE=4 SV=1	A0R4N8	42 kDa	unknown										[0,0]	0	0	-0.3
	Alpha-(1->3)-arabinofuranosyltransferase OS=Mycobacterium smegmatis (strain ATCC 700084 / mc(2)155) GN=MSMEG_2785 PE=1 SV=1	A0QW28	49 kDa	Mycobacterium smegmatis str. MC2 155								integral to membrane		[0,0]	0.644942	0	-0.3
	Uncharacterized protein OS=Mycobacterium smegmatis (strain ATCC 700084 / mc(2)155) GN=MSMEG_3855 PE=4 SV=1	A0QZ08	26 kDa	unknown										[0,0]	0	0	-0.3
	Lipoprotein OS=Mycobacterium smegmatis (strain ATCC 700084 / mc(2)155) GN=MSMEG_5017 PE=4 SV=1	A0R280	22 kDa	unknown										[0,0]	0.621157	0	-0.3
	Putative gluconeogenesis factor OS=Mycobacterium smegmatis (strain ATCC 700084 / mc(2)155) GN=MSMEG_3080 PE=3 SV=1	A0QWV8	37 kDa	Mycobacterium smegmatis str. MC2 155					cytoplasm		cytoplasm			[0,0]	0.604155	0	-0.3
	Na+/H+ antiporter OS=Mycobacterium smegmatis (strain ATCC 700084 / mc(2)155) GN=MSMEG_5825 PE=4 SV=1	A0R4G5	42 kDa	Mycobacterium smegmatis str. MC2 155								integral to membrane		[0,0]	0	0	-0.3
	ABC-type drug export system, ATP-binding protein OS=Mycobacterium smegmatis (strain ATCC 700084 / mc(2)155) GN=MSMEG_6509 PE=4 SV=1	A0R6D4	31 kDa	unknown										[0,0]	0	0	-0.3
	CobW/P47K C-domain protein OS=Mycobacterium smegmatis (strain ATCC 700084 / mc(2)155) GN=MSMEG_6069 PE=4 SV=1	A0R553	44 kDa	unknown										[0,0]	0.600701	0	-0.3
	Conserved MCE-associated protein OS=Mycobacterium smegmatis (strain ATCC 700084 / mc(2)155) GN=MSMEG_5893 PE=4 SV=1	A0R4N1	18 kDa	unknown										[0,0]	0.474929	0	-0.3
	MmpS4 OS=Mycobacterium smegmatis (strain ATCC 700084 / mc(2)155) GN=mmpS4 PE=4 SV=1	Q2YHI9	15 kDa	unknown										[0,0]	0.574131	0	-0.3
	L-sorbosone dehydrogenase OS=Mycobacterium smegmatis (strain ATCC 700084 / mc(2)155) GN=MSMEG_0214 PE=4 SV=1	A0QNZ1	45 kDa	Mycobacterium smegmatis str. MC2 155										[0,0]	0.710455	0	-0.3
	Protein translocase subunit SecA 2 OS=Mycobacterium smegmatis (strain ATCC 700084 / mc(2)155) GN=secA2 PE=1 SV=1	A0QYG9	85 kDa	Mycobacterium smegmatis str. MC2 155					cytoplasm		cytoplasm	membrane		[0,0]	0.579029	0	-0.3
	Trp region conserved hypothetical membrane protein OS=Mycobacterium smegmatis (strain ATCC 700084 / mc(2)155) GN=MSMEG_3218 PE=4 SV=1	A0QX94	21 kDa	unknown										[0,0]	0.576981	0	-0.3
	Putative regulatory protein OS=Mycobacterium smegmatis (strain ATCC 700084 / mc(2)155) GN=MSMEG_3975 PE=4 SV=1	A0QZC5	58 kDa	unknown										[0,0]	0	0	-0.3
	Sulfate-binding lipoprotein SubI OS=Mycobacterium smegmatis (strain ATCC 700084 / mc(2)155) GN=MSMEG_4533 PE=4 SV=1	A0R0W7	37 kDa	Mycobacterium smegmatis str. MC2 155										[0,0]	0.525707	0	-0.3
	Uncharacterized protein OS=Mycobacterium smegmatis (strain ATCC 700084 / mc(2)155) GN=MSMEG_1643 PE=4 SV=1	A0QSY2	62 kDa	unknown										[0,0]	0.508113	0	-0.3
	Putative Lsr2 protein OS=Mycobacterium smegmatis (strain ATCC 700084 / mc(2)155) GN=MSMEG_1060 PE=4 SV=1	A0QRB8	14 kDa	unknown										[0,0]	0	0	-0.3
	Hydrolase, alpha/beta fold family protein OS=Mycobacterium smegmatis (strain ATCC 700084 / mc(2)155) GN=MSMEG_2786 PE=4 SV=1	A0QW29	55 kDa	unknown										[0,0]	0.527434	0	-0.3
	Enolase OS=Mycobacterium smegmatis (strain ATCC 700084 / mc(2)155) GN=eno PE=1 SV=1	A0R3B8	45 kDa	Mycobacterium smegmatis str. MC2 155			cell surface		phosphopyruvate hydratase complex	extracellular region	cytoplasm			[0,0]	0.648187	0	-0.3
	Glucose-1-phosphate adenylyltransferase OS=Mycobacterium smegmatis (strain ATCC 700084 / mc(2)155) GN=glgC PE=3 SV=1	A0R2E1	44 kDa	Mycobacterium smegmatis str. MC2 155										[0,0]	0	0	-0.3
	Putative conserved membrane protein OS=Mycobacterium smegmatis (strain ATCC 700084 / mc(2)155) GN=MSMEG_0788 PE=4 SV=1	A0QQK5	47 kDa	unknown										[0,0]	0.529703	0	-0.3
	Alkyl hydroperoxide reductase subunit C OS=Mycobacterium smegmatis (strain ATCC 700084 / mc(2)155) GN=MSMEG_4891 PE=1 SV=1	A0R1V9	22 kDa	Mycobacterium smegmatis str. MC2 155										[0,0]	0.674659	0	-0.3
	Large conductance mechanosensitive channel protein OS=Mycobacterium smegmatis (strain ATCC 700084 / mc(2)155) GN=mscL PE=3 SV=1	A0R3I2	17 kDa	Mycobacterium smegmatis str. MC2 155								integral to membrane		[0,0]	0.419779	0	-0.3
	Cob(I)alamin adenosyltransferase OS=Mycobacterium smegmatis (strain ATCC 700084 / mc(2)155) GN=cobO PE=4 SV=1	A0QVL5	22 kDa	unknown										[0,0]	1.3552	0	-0.3
	Integral membrane protein OS=Mycobacterium smegmatis (strain ATCC 700084 / mc(2)155) GN=MSMEG_4473 PE=4 SV=1	A0R0Q8	25 kDa	unknown										[0,0]	0	0	-0.3
	DNA-binding response regulator PhoP OS=Mycobacterium smegmatis (strain ATCC 700084 / mc(2)155) GN=phoP PE=4 SV=1	A0R4L1	27 kDa	unknown										[0,0]	0.788487	0	-0.3
	Rhamnolipids biosynthesis 3-oxoacyl-[acyl-carrier-protein] reductase OS=Mycobacterium smegmatis (strain ATCC 700084 / mc(2)155) GN=MSMEG_0121 PE=3 SV=1	A0QNP9	26 kDa	Mycobacterium smegmatis str. MC2 155										[0,0]	0.713148	0	-0.3
	Branched chain amino acid transport permease OS=Mycobacterium smegmatis (strain ATCC 700084 / mc(2)155) GN=MSMEG_3249 PE=4 SV=1	A0QXC2	43 kDa	Mycobacterium smegmatis str. MC2 155								integral to membrane		[0,0]	0.426989	0	-0.3
	Uncharacterized protein OS=Mycobacterium smegmatis (strain ATCC 700084 / mc(2)155) GN=MSMEG_5634 PE=4 SV=1	A0R3Y0	16 kDa	unknown										[0,0]	0.774419	0	-0.3
	AAA ATPase, central region OS=Mycobacterium smegmatis (strain ATCC 700084 / mc(2)155) GN=MSMEG_3021 PE=4 SV=1	A0QWQ1	47 kDa	Mycobacterium smegmatis str. MC2 155										[0,0]	0	0	-0.3
	Penicillin-binding protein 4 OS=Mycobacterium smegmatis (strain ATCC 700084 / mc(2)155) GN=MSMEG_5637 PE=4 SV=1	A0R3Y3	57 kDa	unknown										[0,0]	0.754953	0	-0.3
	Amino acid ABC transporter, permease protein, 3-TM region, His/Glu/Gln/Arg/opine OS=Mycobacterium smegmatis (strain ATCC 700084 / mc(2)155) GN=MSMEG_6594 PE=3 SV=1	A0R6L8	32 kDa	Mycobacterium smegmatis str. MC2 155								integral to membrane		[0,0]	0	0	-0.3
	DNA polymerase III gamma/tau subunit OS=Mycobacterium smegmatis (strain ATCC 700084 / mc(2)155) GN=dnaX PE=4 SV=1	A0R5R6	70 kDa	Mycobacterium smegmatis str. MC2 155							DNA polymerase III complex			[0,0]	0.661248	0	-0.3
	ABC1 family protein OS=Mycobacterium smegmatis (strain ATCC 700084 / mc(2)155) GN=MSMEG_1954 PE=4 SV=1	A0QTT2	48 kDa	unknown										[0,0]	0.638091	0	-0.3
	Amino acid ABC transporter, permease protein, 3-TM region, His/Glu/Gln/Arg/opine family protein OS=Mycobacterium smegmatis (strain ATCC 700084 / mc(2)155) GN=MSMEG_6909 PE=4 SV=1	A0R7H0	63 kDa	Mycobacterium smegmatis str. MC2 155								integral to membrane		[0,0]	0.613887	0	-0.3
	IS1096, tnpR protein OS=Mycobacterium smegmatis (strain ATCC 700084 / mc(2)155) GN=MSMEG_0203 PE=4 SV=1	A0QNY0	26 kDa	unknown										[0,0]	0.652916	0	-0.3
	GTPase Era OS=Mycobacterium smegmatis (strain ATCC 700084 / mc(2)155) GN=era PE=3 SV=1	A0R0S7	33 kDa	unknown										[0,0]	0.440162	0	-0.3
	LysM domain protein OS=Mycobacterium smegmatis (strain ATCC 700084 / mc(2)155) GN=MSMEG_3662 PE=4 SV=1	A0QYH7	22 kDa	Mycobacterium smegmatis str. MC2 155										[0,0]	0.53923	0	-0.3
	Pyruvate carboxylase OS=Mycobacterium smegmatis (strain ATCC 700084 / mc(2)155) GN=pyc PE=3 SV=1	A0QV14	121 kDa	Mycobacterium smegmatis str. MC2 155										[0,0]	0.930368	0	-0.3
	FeS assembly ATPase SufC OS=Mycobacterium smegmatis (strain ATCC 700084 / mc(2)155) GN=sufC PE=4 SV=1	A0QX01	28 kDa	Mycobacterium smegmatis str. MC2 155										[0,0]	0.470721	0	-0.3
	Glutamate 5-kinase OS=Mycobacterium smegmatis (strain ATCC 700084 / mc(2)155) GN=proB PE=1 SV=1	A0R148	39 kDa	Mycobacterium smegmatis str. MC2 155					cytoplasm		cytoplasm			[0,0]	0.63371	0	-0.3
	Serine protease htrA OS=Mycobacterium smegmatis (strain ATCC 700084 / mc(2)155) GN=htrA PE=4 SV=1	A0R2D2	52 kDa	Mycobacterium smegmatis str. MC2 155										[0,0]	0.545685	0	-0.3
	ABC1 family protein OS=Mycobacterium smegmatis (strain ATCC 700084 / mc(2)155) GN=MSMEG_1353 PE=4 SV=1	A0QS52	52 kDa	Mycobacterium smegmatis str. MC2 155										[0,0]	0.473153	0	-0.3
	ABC-type transport system periplasmic substrate-binding protein OS=Mycobacterium smegmatis (strain ATCC 700084 / mc(2)155) GN=MSMEG_1216 PE=4 SV=1	A0QRS0	45 kDa	unknown										[0,0]	0.600701	0	-0.3
	DNA gyrase subunit B OS=Mycobacterium smegmatis (strain ATCC 700084 / mc(2)155) GN=gyrB PE=1 SV=1	A0QNE0	75 kDa	Mycobacterium smegmatis str. MC2 155					cytoplasm		cytoplasm			[0,0]	0.502134	0	-0.3
	NAD(P) transhydrogenase alpha subunit OS=Mycobacterium smegmatis (strain ATCC 700084 / mc(2)155) GN=pntA PE=4 SV=1	A0QNN8	53 kDa	Mycobacterium smegmatis str. MC2 155										[0,0]	0.517432	0	-0.3
	GTP cyclohydrolase 1 OS=Mycobacterium smegmatis (strain ATCC 700084 / mc(2)155) GN=folE PE=3 SV=1	A0R587	22 kDa	Mycobacterium smegmatis str. MC2 155					cytoplasm		cytoplasm			[0,0]	0.440162	0	-0.3
	NusA antitermination factor OS=Mycobacterium smegmatis (strain ATCC 700084 / mc(2)155) GN=nusA PE=3 SV=1	A0QVM4	37 kDa	Mycobacterium smegmatis str. MC2 155										[0,0]	0	0	-0.3
	Major facilitator superfamily MFS_1 OS=Mycobacterium smegmatis (strain ATCC 700084 / mc(2)155) GN=MSMEG_5051 PE=4 SV=1	A0R2B2	46 kDa	Mycobacterium smegmatis str. MC2 155								integral to membrane		[0,0]	0	0	-0.3
	Uncharacterized protein OS=Mycobacterium smegmatis (strain ATCC 700084 / mc(2)155) GN=MSMEG_6502 PE=4 SV=1	A0R6C7	15 kDa	unknown										[0,0]	0.880988	0	-0.3
	ABC transporter, CydDC cysteine exporter (CydDC-E) family protein, permease/ATP-binding protein CydD OS=Mycobacterium smegmatis (strain ATCC 700084 / mc(2)155) GN=cydD PE=3 SV=1	A0QXA6	53 kDa	Mycobacterium smegmatis str. MC2 155								integral to membrane		[0,0]	0.683679	0	-0.3
	Isocitrate dehydrogenase (NADP) Icd2 OS=Mycobacterium smegmatis (strain ATCC 700084 / mc(2)155) GN=icd2 PE=4 SV=1	A0QSZ3	83 kDa	Mycobacterium smegmatis str. MC2 155										[0,0]	0.580953	0	-0.3
	Uncharacterized protein OS=Mycobacterium smegmatis (strain ATCC 700084 / mc(2)155) GN=MSMEG_1244 PE=4 SV=1	A0QRU7	126 kDa	unknown										[0,0]	1.06407	0	-0.3
	4-hydroxy-3-methylbut-2-en-1-yl diphosphate synthase OS=Mycobacterium smegmatis (strain ATCC 700084 / mc(2)155) GN=ispG PE=3 SV=1	A0QVH9	40 kDa	Mycobacterium smegmatis str. MC2 155										[0,0]	0.856526	0	-0.3
	Acyl-CoA dehydrogenase OS=Mycobacterium smegmatis (strain ATCC 700084 / mc(2)155) GN=fadE23 PE=3 SV=1	A0QU53	44 kDa	Mycobacterium smegmatis str. MC2 155										[0,0]	0.529703	0	-0.3
	Na(+)/H(+) antiporter NhaA OS=Mycobacterium smegmatis (strain ATCC 700084 / mc(2)155) GN=nhaA PE=3 SV=1	A0QW18	45 kDa	Mycobacterium smegmatis str. MC2 155								integral to membrane		[0,0]	0	0	-0.3
	Major membrane protein I OS=Mycobacterium smegmatis (strain ATCC 700084 / mc(2)155) GN=MSMEG_4537 PE=4 SV=1	A0R0X1	34 kDa	unknown										[0,0]	0.574972	0	-0.3
	Sensor histidine kinase PhoR OS=Mycobacterium smegmatis (strain ATCC 700084 / mc(2)155) GN=MSMEG_5870 PE=4 SV=1	A0R4L0	51 kDa	unknown										[0,0]	0.973727	0	-0.3
	Proteasome subunit alpha OS=Mycobacterium smegmatis (strain ATCC 700084 / mc(2)155) GN=prcA PE=1 SV=1	A0QZ46	27 kDa	Mycobacterium smegmatis str. MC2 155					cytoplasm		cytoplasm			[0,0]	0	0	-0.3
	TetR-family protein transcriptional regulator OS=Mycobacterium smegmatis (strain ATCC 700084 / mc(2)155) GN=MSMEG_5307 PE=4 SV=1	A0R315	26 kDa	Mycobacterium smegmatis str. MC2 155	transcription, DNA-dependent									[0,0]	1.05855	0	-0.3
	Crp/Fnr familytranscriptional regulator OS=Mycobacterium smegmatis (strain ATCC 700084 / mc(2)155) GN=MSMEG_6189 PE=4 SV=1	A0R5H1	25 kDa	Mycobacterium smegmatis str. MC2 155	transcription, DNA-dependent						intracellular			[0,0]	0.505024	0	-0.3
	Transcriptional regulator, GntR family OS=Mycobacterium smegmatis (strain ATCC 700084 / mc(2)155) GN=MSMEG_6639 PE=4 SV=1	A0R6R0	25 kDa	Mycobacterium smegmatis str. MC2 155	transcription, DNA-dependent									[0,0]	0.565582	0	-0.3
	CTP synthase OS=Mycobacterium smegmatis (strain ATCC 700084 / mc(2)155) GN=pyrG PE=1 SV=1	A0QYQ7	64 kDa	Mycobacterium smegmatis str. MC2 155										[0,0]	0.886399	0	-0.3
	Penicillin-binding protein A OS=Mycobacterium smegmatis (strain ATCC 700084 / mc(2)155) GN=pbpA PE=3 SV=1	A0QNG3	51 kDa	Mycobacterium smegmatis str. MC2 155								integral to membrane		[0,0]	0.448206	0	-0.3
	Uncharacterized protein OS=Mycobacterium smegmatis (strain ATCC 700084 / mc(2)155) GN=MSMEG_2820 PE=4 SV=1	A0QW60	41 kDa	unknown										[0,0]	0.530742	0	-0.3
	Tetratricopeptide TPR_2 OS=Mycobacterium smegmatis (strain ATCC 700084 / mc(2)155) GN=MSMEG_2665 PE=4 SV=1	A0QVR4	17 kDa	unknown										[0,0]	0	0	-0.4
	Carbamoyl-phosphate synthase large chain OS=Mycobacterium smegmatis (strain ATCC 700084 / mc(2)155) GN=carB PE=3 SV=1	A0QWS5	120 kDa	Mycobacterium smegmatis str. MC2 155										[0,0]	0.571348	0	-0.4
	ATPase family protein associated with various cellular activities (AAA) OS=Mycobacterium smegmatis (strain ATCC 700084 / mc(2)155) GN=MSMEG_6219 PE=4 SV=1	A0R5K0	35 kDa	unknown										[0,0]	0.625959	0	-0.4
	ATPase, MoxR family protein OS=Mycobacterium smegmatis (strain ATCC 700084 / mc(2)155) GN=moxR PE=4 SV=1	A0QX24	38 kDa	unknown										[0,0]	0.564896	0	-0.4
	Succinate dehydrogenase hydrophobic membrane anchor protein SdhD OS=Mycobacterium smegmatis (strain ATCC 700084 / mc(2)155) GN=sdhD PE=4 SV=1	A0QT09	18 kDa	Mycobacterium smegmatis str. MC2 155										[0,0]	0.474192	0	-0.4
	Conserved MCE associated transmembrane protein OS=Mycobacterium smegmatis (strain ATCC 700084 / mc(2)155) GN=MSMEG_0141 PE=4 SV=1	A0QNR9	35 kDa	Mycobacterium smegmatis str. MC2 155								integral to membrane		[0,0]	0.455726	0	-0.4
	LpqV OS=Mycobacterium smegmatis (strain ATCC 700084 / mc(2)155) GN=MSMEG_5281 PE=4 SV=1	A0R2Y9	16 kDa	unknown										[0,0]	0.50293	0	-0.4
	Molybdopterin biosynthesis protein MoeB OS=Mycobacterium smegmatis (strain ATCC 700084 / mc(2)155) GN=MSMEG_1937 PE=4 SV=1	A0QTR5	43 kDa	unknown										[0,0]	0.62008	0	-0.4
	Acyl-CoA dehydrogenase OS=Mycobacterium smegmatis (strain ATCC 700084 / mc(2)155) GN=MSMEG_2208 PE=3 SV=1	A0QUH4	44 kDa	Mycobacterium smegmatis str. MC2 155										[0,0]	0.900495	0	-0.4
	Acetyl-/propionyl-coenzyme A carboxylase alpha chain OS=Mycobacterium smegmatis (strain ATCC 700084 / mc(2)155) GN=accA3 PE=4 SV=1	A0QTE1	63 kDa	Mycobacterium smegmatis str. MC2 155										[0,0]	0.608718	0	-0.4
	DNA topoisomerase 1 OS=Mycobacterium smegmatis (strain ATCC 700084 / mc(2)155) GN=topA PE=3 SV=1	A0R5D9	103 kDa	Mycobacterium smegmatis str. MC2 155										[0,0]	0.624462	0	-0.4
	ATP-dependent DNA helicase PcrA OS=Mycobacterium smegmatis (strain ATCC 700084 / mc(2)155) GN=pcrA PE=4 SV=1	A0R3N3	87 kDa	Mycobacterium smegmatis str. MC2 155					cytoplasm		cytoplasm			[0,0]	0	0	-0.4
	Uncharacterized protein OS=Mycobacterium smegmatis (strain ATCC 700084 / mc(2)155) GN=MSMEG_0767 PE=4 SV=1	A0QQI5	18 kDa	unknown										[0,0]	0.43603	0	-0.4
	Ribonucleoside-diphosphate reductase subunit beta OS=Mycobacterium smegmatis (strain ATCC 700084 / mc(2)155) GN=nrdF2 PE=3 SV=1	A0QR94	37 kDa	Mycobacterium smegmatis str. MC2 155					ribonucleoside-diphosphate reductase complex		ribonucleoside-diphosphate reductase complex			[0,0]	0.481148	0	-0.4
	Oxidoreductase, short-chain dehydrogenase/reductase family protein OS=Mycobacterium smegmatis (strain ATCC 700084 / mc(2)155) GN=MSMEG_1073 PE=3 SV=1	A0QRD2	32 kDa	Mycobacterium smegmatis str. MC2 155										[0,0]	0	0	-0.4
	Phosphate-binding protein PstS OS=Mycobacterium smegmatis (strain ATCC 700084 / mc(2)155) GN=pstS PE=3 SV=1	A0R4C3	38 kDa	unknown										[0,0]	0.525179	0	-0.4
	Magnesium chelatase OS=Mycobacterium smegmatis (strain ATCC 700084 / mc(2)155) GN=MSMEG_5512 PE=4 SV=1	A0R3L1	50 kDa	unknown										[0,0]	1.16296	0	-0.4
	Sensor-type histidine kinase PrrB OS=Mycobacterium smegmatis (strain ATCC 700084 / mc(2)155) GN=prrB PE=4 SV=1	A0R408	48 kDa	Mycobacterium smegmatis str. MC2 155								integral to membrane		[0,0]	1.07282	0	-0.4
	Pup--protein ligase OS=Mycobacterium smegmatis (strain ATCC 700084 / mc(2)155) GN=pafA PE=1 SV=1	A0QZ42	51 kDa	Mycobacterium smegmatis str. MC2 155										[0,0]	0.530742	0	-0.4
	SPFH domain / Band 7 family protein OS=Mycobacterium smegmatis (strain ATCC 700084 / mc(2)155) GN=MSMEG_1517 PE=4 SV=1	A0QSL1	55 kDa	unknown										[0,0]	0.525179	0	-0.4
	ATP synthase subunit b-delta OS=Mycobacterium smegmatis (strain ATCC 700084 / mc(2)155) GN=atpFH PE=1 SV=1	A0R203	47 kDa	Mycobacterium smegmatis str. MC2 155							proton-transporting ATP synthase complex, coupling factor F(o)	integral to membrane		[0,0]	0.469621	0	-0.4
	Uncharacterized protein OS=Mycobacterium smegmatis (strain ATCC 700084 / mc(2)155) GN=MSMEG_6228 PE=4 SV=1	A0R5K9	24 kDa	unknown										[0,0]	0.694735	0	-0.4
	Chromosome partition protein Smc OS=Mycobacterium smegmatis (strain ATCC 700084 / mc(2)155) GN=smc PE=3 SV=1	A0QV25	130 kDa	Mycobacterium smegmatis str. MC2 155					cytoplasm		cytoplasm			[0,0]	0	0	-0.4
	TetR-family protein regulatory protein OS=Mycobacterium smegmatis (strain ATCC 700084 / mc(2)155) GN=MSMEG_0363 PE=4 SV=1	A0QPD8	23 kDa	unknown										[0,0]	0	0	-0.4
	Bacterial extracellular solute-binding protein, family protein 3 OS=Mycobacterium smegmatis (strain ATCC 700084 / mc(2)155) GN=glnH PE=4 SV=1	A0QQK4	35 kDa	Mycobacterium smegmatis str. MC2 155										[0,0]	0.463278	0	-0.4
	Uncharacterized protein OS=Mycobacterium smegmatis (strain ATCC 700084 / mc(2)155) GN=MSMEG_3683 PE=4 SV=1	A0QYJ8	21 kDa	unknown										[0,0]	0.540891	0	-0.4
	Probable cytosol aminopeptidase OS=Mycobacterium smegmatis (strain ATCC 700084 / mc(2)155) GN=pepA PE=3 SV=1	A0R069	54 kDa	unknown										[0,0]	0.724796	0	-0.4
	Putative universal stress protein UspA OS=Mycobacterium smegmatis (strain ATCC 700084 / mc(2)155) GN=MSMEG_5733 PE=4 SV=1	A0R478	30 kDa	Mycobacterium smegmatis str. MC2 155										[0,0]	0	0	-0.4
	3-oxoacyl-(Acyl-carrier-protein) synthase 1 KasA OS=Mycobacterium smegmatis (strain ATCC 700084 / mc(2)155) GN=kasA PE=3 SV=1	A0R0B4	44 kDa	Mycobacterium smegmatis str. MC2 155										[0,0]	0.544223	0	-0.4
	DNA polymerase I OS=Mycobacterium smegmatis (strain ATCC 700084 / mc(2)155) GN=polA PE=3 SV=1	A0QYZ2	100 kDa	Mycobacterium smegmatis str. MC2 155										[0,0]	0.569289	0	-0.4
	Putative conserved membrane alanine rich protein OS=Mycobacterium smegmatis (strain ATCC 700084 / mc(2)155) GN=MSMEG_2696 PE=4 SV=1	A0QVU3	30 kDa	unknown										[0,0]	0.786625	0	-0.4
	Tryptophan synthase beta chain OS=Mycobacterium smegmatis (strain ATCC 700084 / mc(2)155) GN=trpB PE=1 SV=1	A0QX96	45 kDa	Mycobacterium smegmatis str. MC2 155										[0,0]	0	0	-0.4
	Integral membrane protein OS=Mycobacterium smegmatis (strain ATCC 700084 / mc(2)155) GN=MSMEG_5788 PE=4 SV=1	A0R4C8	16 kDa	unknown										[0,0]	0.481148	0	-0.4
	HTH-type transcriptional repressor AcnR OS=Mycobacterium smegmatis (strain ATCC 700084 / mc(2)155) GN=MSMEG_3142 PE=4 SV=1	A0QX19	23 kDa	Mycobacterium smegmatis str. MC2 155	transcription, DNA-dependent									[0,0]	0	0	-0.4
	Glycerol operon regulatory protein OS=Mycobacterium smegmatis (strain ATCC 700084 / mc(2)155) GN=MSMEG_6757 PE=4 SV=1	A0R727	27 kDa	Mycobacterium smegmatis str. MC2 155	transcription, DNA-dependent									[0,0]	0.57778	0	-0.4
	ATP-binding protein OS=Mycobacterium smegmatis (strain ATCC 700084 / mc(2)155) GN=MSMEG_6593 PE=3 SV=1	A0R6L7	28 kDa	unknown										[0,0]	1.04316	0	-0.4
	Methyltransferase type 11 OS=Mycobacterium smegmatis (strain ATCC 700084 / mc(2)155) GN=MSMEG_1049 PE=4 SV=1	A0QRA8	36 kDa	Mycobacterium smegmatis str. MC2 155										[0,0]	0.546717	0	-0.4
	Type III restriction enzyme OS=Mycobacterium smegmatis (strain ATCC 700084 / mc(2)155) GN=MSMEG_1238 PE=4 SV=1	A0QRU1	63 kDa	Mycobacterium smegmatis str. MC2 155										[0,0]	0.895133	0	-0.4
	Ribose/xylose/arabinose/galactoside ABC-type transport systems, permease components OS=Mycobacterium smegmatis (strain ATCC 700084 / mc(2)155) GN=MSMEG_3601 PE=4 SV=1	A0QYB6	35 kDa	Mycobacterium smegmatis str. MC2 155								integral to membrane		[0,0]	0	0	-0.4
	ABC transporter ATP-binding protein OS=Mycobacterium smegmatis (strain ATCC 700084 / mc(2)155) GN=MSMEG_1046 PE=4 SV=1	A0QRA5	31 kDa	Mycobacterium smegmatis str. MC2 155										[0,0]	0	0	-0.4
	Putative sporulation transcription regulator WhiA OS=Mycobacterium smegmatis (strain ATCC 700084 / mc(2)155) GN=whiA PE=1 SV=2	A0QWV9	35 kDa	Mycobacterium smegmatis str. MC2 155	transcription, DNA-dependent									[0,0]	0.489798	0	-0.4
	tRNA-specific 2-thiouridylase MnmA OS=Mycobacterium smegmatis (strain ATCC 700084 / mc(2)155) GN=mnmA PE=3 SV=1	A0QUW3	38 kDa	Mycobacterium smegmatis str. MC2 155					cytoplasm		cytoplasm			[0,0]	0	0	-0.4
	Uncharacterized protein OS=Mycobacterium smegmatis (strain ATCC 700084 / mc(2)155) GN=MSMEG_0753 PE=4 SV=1	A0QQH1	29 kDa	unknown										[0,0]	0.585568	0	-0.4
	Uncharacterized protein OS=Mycobacterium smegmatis (strain ATCC 700084 / mc(2)155) GN=MSMEG_3641 PE=4 SV=1	A0QYF6	81 kDa	unknown										[0,0]	0.486865	0	-0.4
	DEAD/DEAH box helicase OS=Mycobacterium smegmatis (strain ATCC 700084 / mc(2)155) GN=MSMEG_1930 PE=3 SV=1	A0QTQ8	55 kDa	unknown										[0,0]	0.73962	0	-0.4
	Short chain dehydrogenase OS=Mycobacterium smegmatis (strain ATCC 700084 / mc(2)155) GN=MSMEG_2026 PE=3 SV=1	A0QU00	29 kDa	Mycobacterium smegmatis str. MC2 155										[0,0]	0	0	-0.4
	ABC transporter, permease protein SugB OS=Mycobacterium smegmatis (strain ATCC 700084 / mc(2)155) GN=sugB PE=3 SV=1	A0R2C1	30 kDa	Mycobacterium smegmatis str. MC2 155								integral to membrane		[0,0]	0.428894	0	-0.4
	Putative substrate-binding protein, ABC-type transporter OS=Mycobacterium smegmatis (strain ATCC 700084 / mc(2)155) GN=MSMEG_2458 PE=4 SV=1	A0QV60	34 kDa	unknown										[0,0]	1.3936	0	-0.4
	Glutamine ABC transporter, glutamine-binding periplasmic protein OS=Mycobacterium smegmatis (strain ATCC 700084 / mc(2)155) GN=MSMEG_6595 PE=3 SV=1	A0R6L9	34 kDa	Mycobacterium smegmatis str. MC2 155										[0,0]	0.558433	0	-0.4
	Transcription regulator, TetR family OS=Mycobacterium smegmatis (strain ATCC 700084 / mc(2)155) GN=MSMEG_1397 PE=4 SV=1	A0QS95	21 kDa	Mycobacterium smegmatis str. MC2 155	transcription, DNA-dependent									[0,0]	0.886399	0	-0.4
	Putative conserved membrane protein OS=Mycobacterium smegmatis (strain ATCC 700084 / mc(2)155) GN=MSMEG_0060 PE=4 SV=1	A0QNJ0	51 kDa	unknown										[0,0]	0.549378	0	-0.4
	ABC-type metal ion transport system, permease component OS=Mycobacterium smegmatis (strain ATCC 700084 / mc(2)155) GN=MSMEG_3057 PE=3 SV=1	A0QWT5	26 kDa	Mycobacterium smegmatis str. MC2 155								integral to membrane		[0,0]	0.444948	0	-0.4
	Secreted protein OS=Mycobacterium smegmatis (strain ATCC 700084 / mc(2)155) GN=MSMEG_0221 PE=4 SV=1	A0QNZ8	34 kDa	unknown										[0,0]	0.800616	0	-0.4
	Cobyric acid synthase OS=Mycobacterium smegmatis (strain ATCC 700084 / mc(2)155) GN=cobQ PE=3 SV=1	A0QVI7	52 kDa	Mycobacterium smegmatis str. MC2 155										[0,0]	0	0	-0.4
	Uncharacterized protein OS=Mycobacterium smegmatis (strain ATCC 700084 / mc(2)155) GN=MSMEG_1194 PE=4 SV=1	A0QRP8	15 kDa	unknown										[0,0]	0.471954	0	-0.4
	Cytochrome c oxidase subunit 1 OS=Mycobacterium smegmatis (strain ATCC 700084 / mc(2)155) GN=ctaD PE=3 SV=1	A0R0M4	65 kDa	Mycobacterium smegmatis str. MC2 155								integral to membrane		[0,0]	0.524416	0	-0.4
	Uncharacterized protein OS=Mycobacterium smegmatis (strain ATCC 700084 / mc(2)155) GN=MSMEG_0669 PE=4 SV=1	A0QQ91	19 kDa	unknown										[0,0]	3.81973	0	-0.4
	Phospho-2-dehydro-3-deoxyheptonate aldolase AroG OS=Mycobacterium smegmatis (strain ATCC 700084 / mc(2)155) GN=aroG PE=3 SV=1	A0R033	51 kDa	Mycobacterium smegmatis str. MC2 155								plasma membrane		[0,0]	0.609231	0	-0.5
	Transcriptional regulatory protein OS=Mycobacterium smegmatis (strain ATCC 700084 / mc(2)155) GN=MSMEG_5784 PE=4 SV=1	A0R4C4	28 kDa	unknown										[0,0]	0.52072	0	-0.5
	von Willebrand factor type A OS=Mycobacterium smegmatis (strain ATCC 700084 / mc(2)155) GN=MSMEG_5511 PE=4 SV=1	A0R3L0	74 kDa	unknown										[0,0]	0	0	-0.5
	Transcriptional regulator, GntR family OS=Mycobacterium smegmatis (strain ATCC 700084 / mc(2)155) GN=MSMEG_2453 PE=4 SV=1	A0QV55	27 kDa	Mycobacterium smegmatis str. MC2 155	transcription, DNA-dependent									[0,0]	0	0	-0.5
	Uroporphyrinogen-III synthase OS=Mycobacterium smegmatis (strain ATCC 700084 / mc(2)155) GN=hemD PE=4 SV=1	A0QR19	64 kDa	unknown										[0,0]	0.709556	0	-0.5
	PEP phosphonomutase OS=Mycobacterium smegmatis (strain ATCC 700084 / mc(2)155) GN=MSMEG_0422 PE=4 SV=1	A0QPJ7	27 kDa	Mycobacterium smegmatis str. MC2 155										[0,0]	1.81588	0	-0.5
	Asparagine synthetase OS=Mycobacterium smegmatis (strain ATCC 700084 / mc(2)155) GN=asnB PE=4 SV=1	A0R058	73 kDa	Mycobacterium smegmatis str. MC2 155										[0,0]	0	0	-0.5
	Uncharacterized protein OS=Mycobacterium smegmatis (strain ATCC 700084 / mc(2)155) GN=MSMEG_2261 PE=4 SV=1	A0QUM5	19 kDa	unknown										[0,0]	0.885061	0	-0.5
	3-alpha-hydroxysteroid dehydrogenase OS=Mycobacterium smegmatis (strain ATCC 700084 / mc(2)155) GN=MSMEG_3704 PE=4 SV=1	A0QYL7	31 kDa	unknown										[0,0]	0.802717	0	-0.5
	DNA-directed RNA polymerase subunit beta OS=Mycobacterium smegmatis (strain ATCC 700084 / mc(2)155) GN=rpoB PE=1 SV=1	P60281	129 kDa	Mycobacterium smegmatis str. MC2 155	transcription, DNA-dependent									[0,0]	0.520296	0	-0.5
	Extracellular solute-binding protein family 1 OS=Mycobacterium smegmatis (strain ATCC 700084 / mc(2)155) GN=MSMEG_3266 PE=4 SV=1	A0QXD9	53 kDa	Mycobacterium smegmatis str. MC2 155										[0,0]	0.558433	0	-0.5
	Isoniazid inductible protein IniA OS=Mycobacterium smegmatis (strain ATCC 700084 / mc(2)155) GN=MSMEG_0695 PE=4 SV=1	A0QQB4	66 kDa	unknown										[0,0]	0.699286	0	-0.5
	Uncharacterized protein OS=Mycobacterium smegmatis (strain ATCC 700084 / mc(2)155) GN=MSMEG_0738 PE=4 SV=1	A0QQF6	31 kDa	unknown										[0,0]	0	0	-0.5
	Single-stranded DNA-binding protein OS=Mycobacterium smegmatis (strain ATCC 700084 / mc(2)155) GN=ssb PE=1 SV=1	Q9AFI5	17 kDa	Mycobacterium smegmatis str. MC2 155										[0,0]	0	0	-0.5
	Electron transfer flavoprotein beta subunit OS=Mycobacterium smegmatis (strain ATCC 700084 / mc(2)155) GN=etfB PE=4 SV=1	A0QUV6	28 kDa	Mycobacterium smegmatis str. MC2 155										[0,0]	0.465238	0	-0.5
	Cytochrome aa3 controlling protein OS=Mycobacterium smegmatis (strain ATCC 700084 / mc(2)155) GN=MSMEG_3117 PE=3 SV=1	A0QWZ4	33 kDa	Mycobacterium smegmatis str. MC2 155								integral to membrane		[0,0]	0.575046	0	-0.5
	Conserved hypothetical membrane protein OS=Mycobacterium smegmatis (strain ATCC 700084 / mc(2)155) GN=MSMEG_0537 PE=4 SV=1	A0QPW0	17 kDa	unknown										[0,0]	0.628508	0	-0.5
	Chaperone protein DnaK OS=Mycobacterium smegmatis (strain ATCC 700084 / mc(2)155) GN=dnaK PE=1 SV=1	A0QQC8	67 kDa	Mycobacterium smegmatis str. MC2 155										[0,0]	0.475754	0	-0.5
	Uncharacterized protein OS=Mycobacterium smegmatis (strain ATCC 700084 / mc(2)155) GN=MSMEG_0142 PE=4 SV=1	A0QNS0	20 kDa	unknown										[0,0]	0.488849	0	-0.5
	DNA-directed RNA polymerase subunit alpha OS=Mycobacterium smegmatis (strain ATCC 700084 / mc(2)155) GN=rpoA PE=1 SV=1	A0QSL8	38 kDa	Mycobacterium smegmatis str. MC2 155	transcription, DNA-dependent									[0,0]	0.5881	0	-0.5
	Phosphonoacetaldehyde hydrolase OS=Mycobacterium smegmatis (strain ATCC 700084 / mc(2)155) GN=MSMEG_4401 PE=4 SV=1	A0R0I8	25 kDa	unknown										[0,0]	0	0	-0.5
	Lysine--tRNA ligase OS=Mycobacterium smegmatis (strain ATCC 700084 / mc(2)155) GN=lysS PE=3 SV=1	A0R577	57 kDa	unknown										[0,0]	0.670088	0	-0.5
	PDZ domain family protein OS=Mycobacterium smegmatis (strain ATCC 700084 / mc(2)155) GN=MSMEG_1958 PE=4 SV=1	A0QTT6	36 kDa	unknown										[0,0]	0.490079	0	-0.5
	Lipoprotein lpqG OS=Mycobacterium smegmatis (strain ATCC 700084 / mc(2)155) GN=lpqG PE=4 SV=1	A0R592	25 kDa	unknown										[0,0]	0.602209	0	-0.5
	D-alanine--D-alanine ligase OS=Mycobacterium smegmatis (strain ATCC 700084 / mc(2)155) GN=ddl PE=3 SV=1	A0QUZ7	39 kDa	Mycobacterium smegmatis str. MC2 155					cytoplasm		cytoplasm			[0,0]	0	0	-0.5
	Uncharacterized protein OS=Mycobacterium smegmatis (strain ATCC 700084 / mc(2)155) GN=MSMEG_1957 PE=4 SV=1	A0QTT5	49 kDa	unknown										[0,0]	0.868128	0	-0.5
	Enoyl-CoA hydratase/3-hydroxyacyl-CoA dehydrogenase OS=Mycobacterium smegmatis (strain ATCC 700084 / mc(2)155) GN=fadB PE=4 SV=1	A0R465	77 kDa	Mycobacterium smegmatis str. MC2 155										[0,-1]	0.548822	0	-0.5
	3-dehydroquinate synthase OS=Mycobacterium smegmatis (strain ATCC 700084 / mc(2)155) GN=aroB PE=3 SV=1	A0QWR1	39 kDa	unknown										[0,-1]	0.784906	0	-0.5
	Conserved transmembrane alanine and glycine rich protein OS=Mycobacterium smegmatis (strain ATCC 700084 / mc(2)155) GN=MSMEG_2739 PE=4 SV=1	A0QVY4	86 kDa	Mycobacterium smegmatis str. MC2 155								integral to membrane		[0,-1]	0.549379	0	-0.5
	Glutamine-binding periplasmic protein/glutamine transport system permease protein OS=Mycobacterium smegmatis (strain ATCC 700084 / mc(2)155) GN=MSMEG_6307 PE=4 SV=1	A0R5T7	51 kDa	unknown										[0,-1]	0.443639	0	-0.5
	Inositol-1-monophosphatase OS=Mycobacterium smegmatis (strain ATCC 700084 / mc(2)155) GN=suhB PE=4 SV=1	A0QW04	29 kDa	Mycobacterium smegmatis str. MC2 155										[0,-1]	0	0	-0.5
	Polyketide synthase OS=Mycobacterium smegmatis (strain ATCC 700084 / mc(2)155) GN=pks PE=4 SV=1	Q3L885	390 kDa	Mycobacterium smegmatis str. MC2 155										[0,-1]	0.833489	0	-0.5
	5-methyltetrahydropteroyltriglutamate--homocysteine methyltransferase OS=Mycobacterium smegmatis (strain ATCC 700084 / mc(2)155) GN=metE PE=3 SV=1	A0R6Q9	83 kDa	unknown										[0,-1]	0.478634	0	-0.5
	Pup deamidase/depupylase OS=Mycobacterium smegmatis (strain ATCC 700084 / mc(2)155) GN=dop PE=1 SV=1	A0QZ49	55 kDa	Mycobacterium smegmatis str. MC2 155										[0,-1]	0.694896	0	-0.5
	Probable conserved transmembrane protein OS=Mycobacterium smegmatis (strain ATCC 700084 / mc(2)155) GN=MSMEG_6424 PE=4 SV=1	A0R649	42 kDa	Mycobacterium smegmatis str. MC2 155								integral to membrane		[0,-1]	0	0	-0.5
	Electron transfer flavoprotein, alpha subunit OS=Mycobacterium smegmatis (strain ATCC 700084 / mc(2)155) GN=etfA PE=4 SV=1	A0QUV7	32 kDa	unknown										[0,-1]	0.478634	0	-0.5
	Aminomethyltransferase OS=Mycobacterium smegmatis (strain ATCC 700084 / mc(2)155) GN=gcvT PE=3 SV=1	A0R067	39 kDa	Mycobacterium smegmatis str. MC2 155					cytoplasm		cytoplasm			[0,-1]	0	0	-0.5
	Argininosuccinate synthase OS=Mycobacterium smegmatis (strain ATCC 700084 / mc(2)155) GN=argG PE=3 SV=1	A0QYS6	44 kDa	Mycobacterium smegmatis str. MC2 155					cytoplasm		cytoplasm			[0,-1]	0.755712	0	-0.5
	Acyl-CoA synthase OS=Mycobacterium smegmatis (strain ATCC 700084 / mc(2)155) GN=fadD32 PE=4 SV=1	A0R618	68 kDa	Mycobacterium smegmatis str. MC2 155										[0,-1]	0.622074	0	-0.5
	GTPase Der OS=Mycobacterium smegmatis (strain ATCC 700084 / mc(2)155) GN=engA PE=3 SV=1	A0QYP9	51 kDa	Mycobacterium smegmatis str. MC2 155										[0,-1]	0.640287	0	-0.5
	Uncharacterized protein OS=Mycobacterium smegmatis (strain ATCC 700084 / mc(2)155) GN=MSMEG_1260 PE=4 SV=1	A0QRW3	50 kDa	unknown										[0,-1]	0	0	-0.5
	DNA-binding response regulator PrrA OS=Mycobacterium smegmatis (strain ATCC 700084 / mc(2)155) GN=prrA PE=4 SV=1	A0R407	25 kDa	Mycobacterium smegmatis str. MC2 155	transcription, DNA-dependent									[0,-1]	0.826242	0	-0.5
	Cyclase/dehydrase OS=Mycobacterium smegmatis (strain ATCC 700084 / mc(2)155) GN=MSMEG_4251 PE=4 SV=1	A0R040	16 kDa	unknown										[0,-1]	0	0	-0.5
	Adenosylhomocysteinase OS=Mycobacterium smegmatis (strain ATCC 700084 / mc(2)155) GN=ahcY PE=1 SV=1	A4ZHR8	53 kDa	Mycobacterium smegmatis str. MC2 155					cytoplasm		cytoplasm			[0,-1]	0.661247	0	-0.5
	Threonine dehydratase OS=Mycobacterium smegmatis (strain ATCC 700084 / mc(2)155) GN=ilvA PE=4 SV=1	A0QX60	45 kDa	Mycobacterium smegmatis str. MC2 155										[0,-1]	0	0	-0.5
	Extracellular solute-binding protein, family protein 3 OS=Mycobacterium smegmatis (strain ATCC 700084 / mc(2)155) GN=MSMEG_0114 PE=4 SV=1	A0QNP2	36 kDa	unknown										[0,-1]	0.529704	0	-0.5
	ATP synthase subunit b OS=Mycobacterium smegmatis (strain ATCC 700084 / mc(2)155) GN=atpF PE=3 SV=1	A0R204	18 kDa	Mycobacterium smegmatis str. MC2 155							proton-transporting ATP synthase complex, coupling factor F(o)	integral to membrane		[0,-1]	0.472622	0	-0.5
	TetR-family protein transcriptional regulator OS=Mycobacterium smegmatis (strain ATCC 700084 / mc(2)155) GN=MSMEG_1935 PE=4 SV=1	A0QTR3	24 kDa	Mycobacterium smegmatis str. MC2 155	transcription, DNA-dependent									[0,-1]	0.741601	0	-0.5
	Ketol-acid reductoisomerase OS=Mycobacterium smegmatis (strain ATCC 700084 / mc(2)155) GN=ilvC PE=1 SV=1	A0QUX8	36 kDa	Mycobacterium smegmatis str. MC2 155										[0,-1]	0.474929	0	-0.5
	LuxR family two-component response regulator OS=Mycobacterium smegmatis (strain ATCC 700084 / mc(2)155) GN=devR PE=4 SV=1	A0R2V2	23 kDa	Mycobacterium smegmatis str. MC2 155	transcription, DNA-dependent									[0,-1]	0.614625	0	-0.5
	Pyruvate kinase OS=Mycobacterium smegmatis (strain ATCC 700084 / mc(2)155) GN=pyk PE=3 SV=1	A0QXA3	51 kDa	Mycobacterium smegmatis str. MC2 155										[0,-1]	0.722933	0	-0.5
	Amino acid carrier protein OS=Mycobacterium smegmatis (strain ATCC 700084 / mc(2)155) GN=MSMEG_1052 PE=4 SV=1	A0QRB1	54 kDa	Mycobacterium smegmatis str. MC2 155								membrane		[0,-1]	0	0	-0.6
	DNA-binding response regulator MtrA OS=Mycobacterium smegmatis (strain ATCC 700084 / mc(2)155) GN=mtrA PE=1 SV=1	A0QTK2	25 kDa	Mycobacterium smegmatis str. MC2 155	transcription, DNA-dependent				cytoplasm		cytoplasm			[0,-1]	0.682183	0	-0.6
	SpoOJ regulator protein OS=Mycobacterium smegmatis (strain ATCC 700084 / mc(2)155) GN=soj PE=4 SV=1	A0QYQ4	30 kDa	unknown										[0,-1]	0	0	-0.6
	4-hydroxy-tetrahydrodipicolinate reductase OS=Mycobacterium smegmatis (strain ATCC 700084 / mc(2)155) GN=dapB PE=1 SV=1	A0QVR3	26 kDa	Mycobacterium smegmatis str. MC2 155					cytoplasm		cytoplasm			[0,-1]	0	0	-0.6
	Ferredoxin sulfite reductase OS=Mycobacterium smegmatis (strain ATCC 700084 / mc(2)155) GN=MSMEG_4527 PE=4 SV=1	A0R0W1	63 kDa	Mycobacterium smegmatis str. MC2 155										[0,-1]	0	0	-0.6
	Cytochrome D ubiquinol oxidase, subunit II OS=Mycobacterium smegmatis (strain ATCC 700084 / mc(2)155) GN=cydB PE=4 SV=1	A0QXA7	38 kDa	Mycobacterium smegmatis str. MC2 155								membrane		[0,-1]	0.406488	0	-0.6
	Bacterial extracellular solute-binding protein OS=Mycobacterium smegmatis (strain ATCC 700084 / mc(2)155) GN=MSMEG_5061 PE=4 SV=1	A0R2C3	50 kDa	unknown										[0,-1]	0.494206	0	-0.6
	Histidine-specific methyltransferase EgtD OS=Mycobacterium smegmatis (strain ATCC 700084 / mc(2)155) GN=egtD PE=1 SV=1	A0R5M8	35 kDa	Mycobacterium smegmatis str. MC2 155										[0,-1]	0	0	-0.6
	DNA gyrase subunit A OS=Mycobacterium smegmatis (strain ATCC 700084 / mc(2)155) GN=gyrA PE=3 SV=1	P48354	93 kDa	Mycobacterium smegmatis str. MC2 155					cytoplasm		cytoplasm			[0,-1]	1.3936	0	-0.6
	Uncharacterized protein OS=Mycobacterium smegmatis (strain ATCC 700084 / mc(2)155) GN=MSMEG_4599 PE=4 SV=1	A0R130	34 kDa	unknown										[0,-1]	0	0	-0.6
	Ribonucleoside-diphosphate reductase subunit alpha 1 OS=Mycobacterium smegmatis (strain ATCC 700084 / mc(2)155) GN=nrdE1 PE=1 SV=1	P0CG99	82 kDa	Mycobacterium smegmatis str. MC2 155										[0,-1]	0.55931	0	-0.6
	Putative membrane-anchored thioredoxin-like protein (Thiol-disulfide interchange related protein) OS=Mycobacterium smegmatis (strain ATCC 700084 / mc(2)155) GN=MSMEG_6186 PE=4 SV=1	A0R5G8	23 kDa	Mycobacterium smegmatis str. MC2 155										[0,-1]	0	0	-0.6
	Phosphate-specific transport system accessory protein PhoU OS=Mycobacterium smegmatis (strain ATCC 700084 / mc(2)155) GN=phoU PE=3 SV=1	A0R4B7	25 kDa	Mycobacterium smegmatis str. MC2 155					cytoplasm		cytoplasm			[0,-1]	0.577435	0	-0.6
	Uncharacterized protein OS=Mycobacterium smegmatis (strain ATCC 700084 / mc(2)155) GN=MSMEG_3148 PE=4 SV=1	A0QX25	35 kDa	unknown										[0,-1]	0.667709	0	-0.6
	Uncharacterized protein OS=Mycobacterium smegmatis (strain ATCC 700084 / mc(2)155) GN=MSMEG_0079 PE=4 SV=1	A0QNK7	28 kDa	unknown										[0,-1]	0.786357	0	-0.6
	AAA ATPase OS=Mycobacterium smegmatis (strain ATCC 700084 / mc(2)155) GN=MSMEG_3596 PE=4 SV=1	A0QYB1	115 kDa	unknown										[0,-1]	0	0	-0.6
	NAD dependent epimerase/dehydratase family protein OS=Mycobacterium smegmatis (strain ATCC 700084 / mc(2)155) GN=MSMEG_0386 PE=4 SV=1	A0QPG1	41 kDa	unknown										[0,-1]	0.73962	0	-0.6
	Putative succinate-semialdehyde dehydrogenase [NADP(+)] OS=Mycobacterium smegmatis (strain ATCC 700084 / mc(2)155) GN=gabD2 PE=3 SV=1	A0R4Q0	55 kDa	Mycobacterium smegmatis str. MC2 155										[0,-1]	0.789718	0	-0.6
	Trigger factor OS=Mycobacterium smegmatis (strain ATCC 700084 / mc(2)155) GN=tig PE=1 SV=1	A0R199	52 kDa	Mycobacterium smegmatis str. MC2 155					cytoplasm		cytoplasm			[0,-1]	0.854342	0	-0.6
	Uncharacterized protein MSMEG_2782/MSMEI_2713 OS=Mycobacterium smegmatis (strain ATCC 700084 / mc(2)155) GN=MSMEG_2782 PE=1 SV=1	A0QW25	26 kDa	unknown										[0,-1]	0.657352	0	-0.6
	GTP pyrophosphokinase OS=Mycobacterium smegmatis (strain ATCC 700084 / mc(2)155) GN=relA PE=3 SV=1	A0QWJ6	88 kDa	Mycobacterium smegmatis str. MC2 155										[0,-1]	0	0	-0.6
	UDP-N-acetylglucosamine 1-carboxyvinyltransferase OS=Mycobacterium smegmatis (strain ATCC 700084 / mc(2)155) GN=murA PE=3 SV=1	A0R1Z6	44 kDa	Mycobacterium smegmatis str. MC2 155					cytoplasm		cytoplasm			[0,-1]	1.81005	0	-0.6
	FO synthase OS=Mycobacterium smegmatis (strain ATCC 700084 / mc(2)155) GN=MSMEG_5126 PE=3 SV=1	A0R2I4	95 kDa	unknown										[0,-1]	0	0	-0.6
	ATPase, AAA family protein OS=Mycobacterium smegmatis (strain ATCC 700084 / mc(2)155) GN=MSMEG_0059 PE=4 SV=1	A0QNI9	62 kDa	unknown										[0,-1]	0.712178	0	-0.6
	Conserved hypothetical membrane protein OS=Mycobacterium smegmatis (strain ATCC 700084 / mc(2)155) GN=MSMEG_2697 PE=4 SV=1	A0QVU4	16 kDa	unknown										[0,-1]	0	0	-0.6
	O-acetylhomoserine sulfhydrylase OS=Mycobacterium smegmatis (strain ATCC 700084 / mc(2)155) GN=metC PE=3 SV=1	A0QSZ1	47 kDa	Mycobacterium smegmatis str. MC2 155										[0,-1]	0	0	-0.6
	Propionyl-CoA carboxylase beta chain OS=Mycobacterium smegmatis (strain ATCC 700084 / mc(2)155) GN=accD4 PE=4 SV=1	A0R616	56 kDa	Mycobacterium smegmatis str. MC2 155										[0,-1]	1.0338	0	-0.6
	TetR family transcriptional regulator OS=Mycobacterium smegmatis (strain ATCC 700084 / mc(2)155) GN=MSMEG_2225 PE=4 SV=1	A0QUI9	27 kDa	Mycobacterium smegmatis str. MC2 155	transcription, DNA-dependent									[0,-1]	0.483497	0	-0.6
	MmpS3 protein OS=Mycobacterium smegmatis (strain ATCC 700084 / mc(2)155) GN=mmpS3 PE=4 SV=1	A0R054	31 kDa	unknown										[0,-1]	0	0	-0.6
	D-ribose-binding periplasmic protein OS=Mycobacterium smegmatis (strain ATCC 700084 / mc(2)155) GN=MSMEG_4172 PE=4 SV=1	A0QZW4	40 kDa	unknown										[0,-1]	0	0	-0.6
	S-adenosylmethionine synthase OS=Mycobacterium smegmatis (strain ATCC 700084 / mc(2)155) GN=metK PE=1 SV=1	A0QWT3	43 kDa	Mycobacterium smegmatis str. MC2 155					cytoplasm		cytoplasm			[0,-1]	0.536766	0	-0.6
	Transcriptional regulator, GntR family OS=Mycobacterium smegmatis (strain ATCC 700084 / mc(2)155) GN=MSMEG_4042 PE=4 SV=1	A0QZJ0	28 kDa	Mycobacterium smegmatis str. MC2 155	transcription, DNA-dependent									[0,-1]	0	0	-0.6
	FAD-dependent pyridine nucleotide-disulfide oxidoreductase OS=Mycobacterium smegmatis (strain ATCC 700084 / mc(2)155) GN=MSMEG_1416 PE=4 SV=1	A0QSB1	42 kDa	Mycobacterium smegmatis str. MC2 155										[0,-1]	0.755712	0	-0.6
	D-3-phosphoglycerate dehydrogenase OS=Mycobacterium smegmatis (strain ATCC 700084 / mc(2)155) GN=serA PE=3 SV=1	A0QUY2	54 kDa	Mycobacterium smegmatis str. MC2 155										[0,-1]	0.587884	0	-0.6
	Transcription termination/antitermination protein NusG OS=Mycobacterium smegmatis (strain ATCC 700084 / mc(2)155) GN=nusG PE=3 SV=1	A0QS44	30 kDa	Mycobacterium smegmatis str. MC2 155	transcription, DNA-dependent									[0,-1]	0.553577	0	-0.6
	Putative ligase MSMEG_5435/MSMEI_5285 OS=Mycobacterium smegmatis (strain ATCC 700084 / mc(2)155) GN=MSMEG_5435 PE=1 SV=1	A0R3D6	59 kDa	Mycobacterium smegmatis str. MC2 155										[0,-1]	0.591729	0	-0.6
	Cytochrome D ubiquinol oxidase subunit 1 OS=Mycobacterium smegmatis (strain ATCC 700084 / mc(2)155) GN=cydA PE=4 SV=1	A0QXA8	54 kDa	Mycobacterium smegmatis str. MC2 155								membrane		[0,-1]	0.515788	0	-0.6
	Integral membrane transporter OS=Mycobacterium smegmatis (strain ATCC 700084 / mc(2)155) GN=MSMEG_1023 PE=4 SV=1	A0QR84	49 kDa	unknown										[0,-1]	0.636789	0	-0.6
	Universal stress protein family protein OS=Mycobacterium smegmatis (strain ATCC 700084 / mc(2)155) GN=MSMEG_5245 PE=4 SV=1	A0R2V3	30 kDa	Mycobacterium smegmatis str. MC2 155										[0,-1]	0.530742	0	-0.6
	Two-component sensor histidine kinase OS=Mycobacterium smegmatis (strain ATCC 700084 / mc(2)155) GN=MSMEG_1515 PE=4 SV=1	A0QSK9	54 kDa	Mycobacterium smegmatis str. MC2 155										[0,-1]	0.432069	0	-0.6
	Pyruvate dehydrogenase E1 component OS=Mycobacterium smegmatis (strain ATCC 700084 / mc(2)155) GN=aceE PE=1 SV=1	A0R0B0	103 kDa	Mycobacterium smegmatis str. MC2 155										[0,-1]	0.840161	0	-0.6
	Uncharacterized protein OS=Mycobacterium smegmatis (strain ATCC 700084 / mc(2)155) GN=MSMEG_2582 PE=4 SV=1	A0QVI1	20 kDa	unknown										[0,-1]	0	0	-0.6
	Putative thiosulfate sulfurtransferase OS=Mycobacterium smegmatis (strain ATCC 700084 / mc(2)155) GN=MSMEG_5789 PE=1 SV=1	A0R4C9	31 kDa	Mycobacterium smegmatis str. MC2 155										[0,-1]	0.530742	0	-0.6
	Methoxy mycolic acid synthase 1 OS=Mycobacterium smegmatis (strain ATCC 700084 / mc(2)155) GN=umaA PE=4 SV=1	A0QQX8	33 kDa	Mycobacterium smegmatis str. MC2 155										[0,-1]	0.460888	0	-0.6
	Hypoxanthine phosphoribosyltransferase OS=Mycobacterium smegmatis (strain ATCC 700084 / mc(2)155) GN=hpt PE=4 SV=1	A0R593	22 kDa	unknown										[0,-1]	0.882173	0	-0.6
	Probable conserved transmembrane protein rich in alanine OS=Mycobacterium smegmatis (strain ATCC 700084 / mc(2)155) GN=MSMEG_6099 PE=4 SV=1	A0R582	56 kDa	unknown										[0,-1]	41.4872	0	-0.6
	Ubiquinol-cytochrome c reductase cytochrome c subunit OS=Mycobacterium smegmatis (strain ATCC 700084 / mc(2)155) GN=MSMEG_4261 PE=4 SV=1	A0R050	28 kDa	unknown										[0,-1]	0.47108	0	-0.6
	Alpha/beta hydrolase fold protein OS=Mycobacterium smegmatis (strain ATCC 700084 / mc(2)155) GN=MSMEG_4079 PE=4 SV=1	A0QZM4	28 kDa	Mycobacterium smegmatis str. MC2 155										[0,-1]	0	0	-0.6
	60 kDa chaperonin 2 OS=Mycobacterium smegmatis (strain ATCC 700084 / mc(2)155) GN=groL2 PE=1 SV=1	A0QSS4	56 kDa	Mycobacterium smegmatis str. MC2 155					cytoplasm		cytoplasm			[0,-1]	0.545803	0	-0.7
	Uncharacterized protein OS=Mycobacterium smegmatis (strain ATCC 700084 / mc(2)155) GN=MSMEG_3935 PE=4 SV=1	A0QZ86	29 kDa	unknown										[0,-1]	0.678232	0	-0.7
	Cytochrome c oxidase subunit 2 OS=Mycobacterium smegmatis (strain ATCC 700084 / mc(2)155) GN=ctaC PE=4 SV=1	A0R057	38 kDa	Mycobacterium smegmatis str. MC2 155								integral to membrane		[0,-1]	0.569289	0	-0.7
	Succinyl-CoA ligase [ADP-forming] subunit beta OS=Mycobacterium smegmatis (strain ATCC 700084 / mc(2)155) GN=sucC PE=1 SV=1	A0R3M4	41 kDa	Mycobacterium smegmatis str. MC2 155										[0,-1]	0.53975	0	-0.7
	MmpL5 protein OS=Mycobacterium smegmatis (strain ATCC 700084 / mc(2)155) GN=mmpL5 PE=4 SV=1	A0QS80	106 kDa	Mycobacterium smegmatis str. MC2 155								integral to membrane		[0,-1]	16.5289	0	-0.7
	Peptide synthetase OS=Mycobacterium smegmatis (strain ATCC 700084 / mc(2)155) GN=MSMEG_0400 PE=4 SV=1	A0QPH5	261 kDa	unknown										[0,-1]	0.834778	0	-0.7
	Phosphoserine phosphatase OS=Mycobacterium smegmatis (strain ATCC 700084 / mc(2)155) GN=serB PE=4 SV=1	A0QRA0	44 kDa	Mycobacterium smegmatis str. MC2 155										[0,-1]	0.779161	0	-0.7
	Anti-sigma factor antagonist OS=Mycobacterium smegmatis (strain ATCC 700084 / mc(2)155) GN=rsfB PE=3 SV=1	A0R5B0	12 kDa	Mycobacterium smegmatis str. MC2 155										[0,-1]	0	0	-0.7
	Universal stress protein MSMEG_3950/MSMEI_3859 OS=Mycobacterium smegmatis (strain ATCC 700084 / mc(2)155) GN=MSMEG_3950 PE=1 SV=1	A0QZA1	31 kDa	Mycobacterium smegmatis str. MC2 155										[0,-1]	0.540346	0	-0.7
	UPF0042 nucleotide-binding protein MSMEG_3079/MSMEI_3001 OS=Mycobacterium smegmatis (strain ATCC 700084 / mc(2)155) GN=MSMEG_3079 PE=3 SV=1	A0QWV7	32 kDa	Mycobacterium smegmatis str. MC2 155										[0,-1]	0.570364	0	-0.7
	Methionine synthase OS=Mycobacterium smegmatis (strain ATCC 700084 / mc(2)155) GN=metH PE=3 SV=1	A0QZX6	137 kDa	Mycobacterium smegmatis str. MC2 155							intracellular			[0,-1]	1.16858	0	-0.7
	Polyprenyl synthetase OS=Mycobacterium smegmatis (strain ATCC 700084 / mc(2)155) GN=MSMEG_4240 PE=3 SV=1	A0R029	39 kDa	unknown										[0,-1]	0	0	-0.7
	ATP synthase C chain OS=Mycobacterium smegmatis (strain ATCC 700084 / mc(2)155) GN=atpE PE=3 SV=1	A0R205	9 kDa	Mycobacterium smegmatis str. MC2 155							proton-transporting ATP synthase complex, coupling factor F(o)	integral to membrane		[0,-1]	0	0	-0.7
	ABC transporter OS=Mycobacterium smegmatis (strain ATCC 700084 / mc(2)155) GN=MSMEG_1704 PE=4 SV=1	A0QT42	39 kDa	Mycobacterium smegmatis str. MC2 155										[0,-1]	0.678232	0	-0.7
	Aconitate hydratase OS=Mycobacterium smegmatis (strain ATCC 700084 / mc(2)155) GN=acnA PE=1 SV=1	A0QX20	102 kDa	Mycobacterium smegmatis str. MC2 155										[0,-1]	1.09889	0	-0.7
	Phosphoribosylglycinamide formyltransferase 2 OS=Mycobacterium smegmatis (strain ATCC 700084 / mc(2)155) GN=purT PE=3 SV=1	A0R2Y2	43 kDa	Mycobacterium smegmatis str. MC2 155										[0,-1]	0	0	-0.7
	Hydrogenase accessory protein HypB OS=Mycobacterium smegmatis (strain ATCC 700084 / mc(2)155) GN=hypB PE=4 SV=1	A0QUN5	28 kDa	Mycobacterium smegmatis str. MC2 155										[0,-1]	0	0	-0.7
	ABC-transporter protein, ATP binding component OS=Mycobacterium smegmatis (strain ATCC 700084 / mc(2)155) GN=MSMEG_4700 PE=3 SV=1	A0R1C3	62 kDa	Mycobacterium smegmatis str. MC2 155										[0,-1]	0.586653	0	-0.7
	Crp/Fnr familytranscriptional regulator OS=Mycobacterium smegmatis (strain ATCC 700084 / mc(2)155) GN=MSMEG_0539 PE=4 SV=1	A0QPW2	25 kDa	Mycobacterium smegmatis str. MC2 155	transcription, DNA-dependent						intracellular			[0,-1]	0.604155	0	-0.7
	Fructose-1,6-bisphosphatase OS=Mycobacterium smegmatis (strain ATCC 700084 / mc(2)155) GN=glpX PE=3 SV=1	A0R2U7	36 kDa	unknown										[0,-1]	0	0	-0.7
	LppM protein OS=Mycobacterium smegmatis (strain ATCC 700084 / mc(2)155) GN=MSMEG_4239 PE=4 SV=1	A0R028	25 kDa	unknown										[0,-1]	0.513002	0	-0.7
	Putative anti-sigma regulatory factor, serine/threonine protein kinase OS=Mycobacterium smegmatis (strain ATCC 700084 / mc(2)155) GN=rsbW PE=4 SV=1	A0QTD7	15 kDa	Mycobacterium smegmatis str. MC2 155										[0,-1]	0.54213	0	-0.8
	Acyl-CoA dehydrogenase OS=Mycobacterium smegmatis (strain ATCC 700084 / mc(2)155) GN=fadE5 PE=3 SV=1	Q3L887	67 kDa	Mycobacterium smegmatis str. MC2 155										[0,-1]	0.674658	0	-0.8
	Mmpl4b OS=Mycobacterium smegmatis (strain ATCC 700084 / mc(2)155) GN=mmpL4b PE=4 SV=1	A0QPF7	108 kDa	Mycobacterium smegmatis str. MC2 155								integral to membrane		[0,-1]	0	0	-0.8
	Pyruvate flavodoxin/ferredoxin oxidoreductase-like protein OS=Mycobacterium smegmatis (strain ATCC 700084 / mc(2)155) GN=MSMEG_4646 PE=4 SV=1	A0R171	69 kDa	Mycobacterium smegmatis str. MC2 155										[0,-1]	0.701587	0	-0.8
	Succinate-semialdehyde dehydrogenase NADP+ dependent, PutA_2 OS=Mycobacterium smegmatis (strain ATCC 700084 / mc(2)155) GN=gabD2 PE=3 SV=1	A0QQV4	55 kDa	Mycobacterium smegmatis str. MC2 155										[0,-1]	0	0	-0.8
	Sugar ABC transporter substrate-binding protein OS=Mycobacterium smegmatis (strain ATCC 700084 / mc(2)155) GN=MSMEG_4658 PE=4 SV=1	A0R183	34 kDa	unknown										[0,-1]	0.475754	0	-0.8
	Translation initiation factor IF-2 OS=Mycobacterium smegmatis (strain ATCC 700084 / mc(2)155) GN=infB PE=3 SV=1	A0QVM7	66 kDa	unknown										[0,-1]	0.554151	0	-0.8
	Adenylosuccinate synthetase OS=Mycobacterium smegmatis (strain ATCC 700084 / mc(2)155) GN=purA PE=1 SV=1	A0QQH7	46 kDa	Mycobacterium smegmatis str. MC2 155					cytoplasm		cytoplasm			[0,-1]	0.740534	0	-0.8
	Inositol-3-phosphate synthase OS=Mycobacterium smegmatis (strain ATCC 700084 / mc(2)155) GN=ino1 PE=1 SV=1	A0R7G6	39 kDa	Mycobacterium smegmatis str. MC2 155										[0,-1]	0.51008	0	-0.8
	Ectoine/hydroxyectoine ABC transporter solute-binding protein OS=Mycobacterium smegmatis (strain ATCC 700084 / mc(2)155) GN=ehuB PE=4 SV=1	A0R373	33 kDa	unknown										[0,-1]	0.458636	0	-0.8
	N-acetylmuramoyl-L-alanine amidase OS=Mycobacterium smegmatis (strain ATCC 700084 / mc(2)155) GN=MSMEG_6935 PE=4 SV=1	A0R7J1	43 kDa	unknown										[0,-1]	0	0	-0.8
	Branched-chain-amino-acid aminotransferase OS=Mycobacterium smegmatis (strain ATCC 700084 / mc(2)155) GN=ilvE PE=1 SV=1	A0R066	40 kDa	Mycobacterium smegmatis str. MC2 155										[0,-1]	0.869865	0	-0.8
	ATP-dependent Clp protease proteolytic subunit OS=Mycobacterium smegmatis (strain ATCC 700084 / mc(2)155) GN=clpP PE=3 SV=1	A0R198	22 kDa	unknown										[0,-1]	0.549832	0	-0.8
	F420-dependent glucose-6-phosphate dehydrogenase OS=Mycobacterium smegmatis (strain ATCC 700084 / mc(2)155) GN=fgd PE=1 SV=2	A0QQJ4	37 kDa	Mycobacterium smegmatis str. MC2 155										[0,-1]	0.596947	0	-0.8
	Uncharacterized protein OS=Mycobacterium smegmatis (strain ATCC 700084 / mc(2)155) GN=MSMEG_4271 PE=4 SV=1	A0R060	24 kDa	unknown										[0,-1]	0.565583	0	-0.8
	ATP:cob(I)alamin adenosyltransferase OS=Mycobacterium smegmatis (strain ATCC 700084 / mc(2)155) GN=MSMEG_4934 PE=4 SV=1	A0R1Z7	21 kDa	Mycobacterium smegmatis str. MC2 155										[0,-1]	0.885397	0	-0.8
	Uncharacterized protein OS=Mycobacterium smegmatis (strain ATCC 700084 / mc(2)155) GN=MSMEG_3955 PE=4 SV=1	A0QZA6	36 kDa	Mycobacterium smegmatis str. MC2 155										[0,-1]	0	0	-0.8
	Succinyl-CoA ligase [ADP-forming] subunit alpha OS=Mycobacterium smegmatis (strain ATCC 700084 / mc(2)155) GN=sucD PE=3 SV=1	A0R3M3	31 kDa	Mycobacterium smegmatis str. MC2 155										[0,-1]	0.670088	0	-0.8
	Fatty acid synthase OS=Mycobacterium smegmatis (strain ATCC 700084 / mc(2)155) GN=MSMEG_4757 PE=1 SV=1	A0R1H7	330 kDa	Mycobacterium smegmatis str. MC2 155					fatty acid synthase complex		fatty acid synthase complex			[0,-1]	0.629543	0	-0.9
	Bifunctional short chain isoprenyl diphosphate synthase OS=Mycobacterium smegmatis (strain ATCC 700084 / mc(2)155) GN=MSMEG_1133 PE=3 SV=1	A0QRI9	35 kDa	unknown										[0,-1]	1.18786	0	-0.9
	Uncharacterized protein OS=Mycobacterium smegmatis (strain ATCC 700084 / mc(2)155) GN=MSMEG_5682 PE=4 SV=1	A0R427	38 kDa	unknown										[0,-1]	0	0	-0.9
	Phosphoribosylformylglycinamidine cyclo-ligase OS=Mycobacterium smegmatis (strain ATCC 700084 / mc(2)155) GN=purM PE=3 SV=1	A0R4D8	38 kDa	Mycobacterium smegmatis str. MC2 155					cytoplasm		cytoplasm			[0,-1]	0.59999	0	-0.9
	Trehalose-phosphate synthase OS=Mycobacterium smegmatis (strain ATCC 700084 / mc(2)155) GN=otsA PE=1 SV=1	A0R4M9	56 kDa	Mycobacterium smegmatis str. MC2 155										[0,-1]	0	0	-0.9
	Universal stress protein family protein OS=Mycobacterium smegmatis (strain ATCC 700084 / mc(2)155) GN=MSMEG_3945 PE=4 SV=1	A0QZ96	29 kDa	unknown										[0,-1]	0.633409	0	-0.9
	Arginine--tRNA ligase OS=Mycobacterium smegmatis (strain ATCC 700084 / mc(2)155) GN=argS PE=3 SV=2	Q9X5M0	59 kDa	Mycobacterium smegmatis str. MC2 155		tRNA aminoacylation for protein translation			cytoplasm		cytoplasm			[0,-1]	0	0	-0.9
	3-isopropylmalate dehydrogenase OS=Mycobacterium smegmatis (strain ATCC 700084 / mc(2)155) GN=leuB PE=3 SV=1	A0QUY3	36 kDa	Mycobacterium smegmatis str. MC2 155					cytoplasm		cytoplasm			[0,-1]	0	0	-0.9
	Linear gramicidin synthetase subunit D OS=Mycobacterium smegmatis (strain ATCC 700084 / mc(2)155) GN=mps2 PE=4 SV=1	Q3L891	277 kDa	Mycobacterium smegmatis str. MC2 155										[0,-1]	0.901749	0	-0.9
	Glutamine synthetase 1 OS=Mycobacterium smegmatis (strain ATCC 700084 / mc(2)155) GN=glnA PE=1 SV=1	A0R079	54 kDa	Mycobacterium smegmatis str. MC2 155					cytoplasm		cytoplasm			[0,-1]	0.587512	0	-0.9
	Helix-turn-helix motif OS=Mycobacterium smegmatis (strain ATCC 700084 / mc(2)155) GN=MSMEG_5136 PE=4 SV=1	A0R2J4	17 kDa	Mycobacterium smegmatis str. MC2 155										[0,-1]	0.609844	0	-0.9
	6-phosphogluconate dehydrogenase, decarboxylating OS=Mycobacterium smegmatis (strain ATCC 700084 / mc(2)155) GN=gnd PE=3 SV=1	A0QYE7	52 kDa	Mycobacterium smegmatis str. MC2 155										[0,-1]	1.12666	0	-0.9
	Acyl-CoA dehydrogenase OS=Mycobacterium smegmatis (strain ATCC 700084 / mc(2)155) GN=MSMEG_6512 PE=3 SV=1	A0R6D7	39 kDa	Mycobacterium smegmatis str. MC2 155										[0,-1]	0.549379	0	-0.9
	Probable glutamine synthetase 2 OS=Mycobacterium smegmatis (strain ATCC 700084 / mc(2)155) GN=glnA PE=1 SV=1	A0R083	50 kDa	Mycobacterium smegmatis str. MC2 155					cytoplasm		cytoplasm			[0,-1]	0.985869	0	-0.9
	Lipoprotein OS=Mycobacterium smegmatis (strain ATCC 700084 / mc(2)155) GN=MSMEG_3058 PE=3 SV=1	A0QWT6	31 kDa	unknown										[0,-1]	0.608158	0	-0.9
	Uncharacterized protein OS=Mycobacterium smegmatis (strain ATCC 700084 / mc(2)155) GN=MSMEG_0070 PE=4 SV=1	A0QNK0	12 kDa	unknown										[0,-1]	0.676222	0	-0.9
	60 kDa chaperonin 1 OS=Mycobacterium smegmatis (strain ATCC 700084 / mc(2)155) GN=groL1 PE=1 SV=1	A0QQU5	56 kDa	Mycobacterium smegmatis str. MC2 155					cytoplasm		cytoplasm			[0,-1]	0.529634	0	-0.9
	Anthranilate phosphoribosyltransferase OS=Mycobacterium smegmatis (strain ATCC 700084 / mc(2)155) GN=trpD PE=1 SV=1	A0R048	38 kDa	Mycobacterium smegmatis str. MC2 155										[0,-1]	0	0	-0.9
	2-isopropylmalate synthase OS=Mycobacterium smegmatis (strain ATCC 700084 / mc(2)155) GN=leuA PE=3 SV=1	A0R5Q2	66 kDa	Mycobacterium smegmatis str. MC2 155										[0,-1]	0.634508	0	-0.9
	Uncharacterized protein OS=Mycobacterium smegmatis (strain ATCC 700084 / mc(2)155) GN=MSMEG_5246 PE=1 SV=1	A0R2V4	36 kDa	Mycobacterium smegmatis str. MC2 155										[0,-1]	0.592225	0	-0.9
	Sulfate ABC transporter, permease protein CysT OS=Mycobacterium smegmatis (strain ATCC 700084 / mc(2)155) GN=cysT PE=4 SV=1	A0R0W6	30 kDa	Mycobacterium smegmatis str. MC2 155								integral to membrane		[0,-1]	9.09789	0	-0.9
	Ferredoxin-dependent glutamate synthase 1 OS=Mycobacterium smegmatis (strain ATCC 700084 / mc(2)155) GN=MSMEG_6459 PE=4 SV=1	A0R684	167 kDa	unknown										[0,-1]	0	0	-1
	Probable transcriptional regulatory protein OS=Mycobacterium smegmatis (strain ATCC 700084 / mc(2)155) GN=MSMEG_0092 PE=4 SV=1	A0QNM0	23 kDa	Mycobacterium smegmatis str. MC2 155	transcription, DNA-dependent									[0,-1]	0	0	-1
	10 kDa chaperonin OS=Mycobacterium smegmatis (strain ATCC 700084 / mc(2)155) GN=groS PE=1 SV=1	A0QSS3	11 kDa	Mycobacterium smegmatis str. MC2 155					cytoplasm		cytoplasm			[0,-1]	0.51008	0	-1
	RDD domain containing protein OS=Mycobacterium smegmatis (strain ATCC 700084 / mc(2)155) GN=MSMEG_3254 PE=4 SV=1	A0QXC7	17 kDa	unknown										[0,-1]	0.526898	0	-1
	Acyl-acyl-carrier protein desaturase DesA1 OS=Mycobacterium smegmatis (strain ATCC 700084 / mc(2)155) GN=des PE=3 SV=1	A0R4B3	38 kDa	Mycobacterium smegmatis str. MC2 155										[0,-1]	0.771681	0	-1
	Probable acetyl-CoA acetyltransferase OS=Mycobacterium smegmatis (strain ATCC 700084 / mc(2)155) GN=MSMEG_4920 PE=1 SV=2	A0R1Y7	40 kDa	Mycobacterium smegmatis str. MC2 155										[0,-1]	0.652916	0	-1
	Carbon starvation protein A OS=Mycobacterium smegmatis (strain ATCC 700084 / mc(2)155) GN=cstA PE=4 SV=1	A0QUM3	82 kDa	Mycobacterium smegmatis str. MC2 155								membrane		[0,-1]	0.549378	0	-1
	Enoyl-[acyl-carrier-protein] reductase [NADH] OS=Mycobacterium smegmatis (strain ATCC 700084 / mc(2)155) GN=inhA PE=3 SV=1	P42829	29 kDa	Mycobacterium smegmatis str. MC2 155										[0,-1]	0	0	-1
	Multifunctional 2-oxoglutarate metabolism enzyme OS=Mycobacterium smegmatis (strain ATCC 700084 / mc(2)155) GN=kgd PE=1 SV=1	A0R2B1	136 kDa	Mycobacterium smegmatis str. MC2 155										[0,-1]	0.850471	0	-1
	Beta-lactamase-like protein OS=Mycobacterium smegmatis (strain ATCC 700084 / mc(2)155) GN=MSMEG_0775 PE=4 SV=1	A0QQJ3	27 kDa	unknown										[0,-1]	0	0	-1
	PhoH family protein OS=Mycobacterium smegmatis (strain ATCC 700084 / mc(2)155) GN=phoH2 PE=4 SV=1	A0R2V5	47 kDa	Mycobacterium smegmatis str. MC2 155										[0,-1]	0	0	-1
	Uncharacterized tRNA/rRNA methyltransferase MSMEG_6073/MSMEI_5913 OS=Mycobacterium smegmatis (strain ATCC 700084 / mc(2)155) GN=MSMEG_6073 PE=3 SV=1	A0R557	33 kDa	Mycobacterium smegmatis str. MC2 155										[0,-1]	0.596601	0	-1
	Elongation factor Tu OS=Mycobacterium smegmatis (strain ATCC 700084 / mc(2)155) GN=tuf PE=1 SV=1	A0QS98	44 kDa	Mycobacterium smegmatis str. MC2 155		translation			cytoplasm		intracellular			[0,-1]	0.556721	0	-1.1
	Glyceraldehyde-3-phosphate dehydrogenase OS=Mycobacterium smegmatis (strain ATCC 700084 / mc(2)155) GN=gapA PE=1 SV=1	A0QWW2	36 kDa	Mycobacterium smegmatis str. MC2 155					cytoplasm		cytoplasm			[0,-1]	0.431085	0	-1.1
	Glycine--tRNA ligase OS=Mycobacterium smegmatis (strain ATCC 700084 / mc(2)155) GN=glyS PE=3 SV=1	A0R0R9	52 kDa	Mycobacterium smegmatis str. MC2 155		tRNA aminoacylation for protein translation			cytoplasm		cytoplasm			[0,-1]	0.67031	0	-1.1
	MaoC like domain protein OS=Mycobacterium smegmatis (strain ATCC 700084 / mc(2)155) GN=MSMEG_0371 PE=4 SV=1	A0QPE6	31 kDa	Mycobacterium smegmatis str. MC2 155					fatty acid synthase complex		fatty acid synthase complex			[0,-1]	0	0	-1.1
	Glycine cleavage system H protein OS=Mycobacterium smegmatis (strain ATCC 700084 / mc(2)155) GN=gcvH PE=1 SV=1	A0QYG3	14 kDa	Mycobacterium smegmatis str. MC2 155					glycine cleavage complex		glycine cleavage complex			[0,-1]	0.995127	0	-1.1
	Histidine--tRNA ligase OS=Mycobacterium smegmatis (strain ATCC 700084 / mc(2)155) GN=hisS PE=3 SV=1	A0QWK7	46 kDa	Mycobacterium smegmatis str. MC2 155		tRNA aminoacylation for protein translation			cytoplasm		cytoplasm			[0,-1]	0	0	-1.1
	Aspartate--tRNA(Asp/Asn) ligase OS=Mycobacterium smegmatis (strain ATCC 700084 / mc(2)155) GN=aspS PE=1 SV=1	A0QWN3	65 kDa	Mycobacterium smegmatis str. MC2 155		tRNA aminoacylation for protein translation			cytoplasm		cytoplasm			[0,-1]	0	0	-1.1
	Citrate synthase OS=Mycobacterium smegmatis (strain ATCC 700084 / mc(2)155) GN=gltA PE=3 SV=1	A0R417	49 kDa	Mycobacterium smegmatis str. MC2 155					cytoplasm		cytoplasm			[0,-1]	0.662678	0	-1.1
	Uncharacterized protein OS=Mycobacterium smegmatis (strain ATCC 700084 / mc(2)155) GN=MSMEG_0053 PE=4 SV=1	A0QNI4	50 kDa	unknown										[0,-1]	5.53504	0	-1.1
	Uncharacterized protein OS=Mycobacterium smegmatis (strain ATCC 700084 / mc(2)155) GN=MSMEG_0938 PE=4 SV=1	A0QR03	30 kDa	unknown										[0,-1]	17.365	0	-1.1
	DNA-binding protein HU homolog OS=Mycobacterium smegmatis (strain ATCC 700084 / mc(2)155) GN=hup PE=3 SV=1	Q9ZHC5	21 kDa	Mycobacterium smegmatis str. MC2 155				cell wall		extracellular region				[0,-1]	0.525179	0	-1.1
	Uncharacterized protein OS=Mycobacterium smegmatis (strain ATCC 700084 / mc(2)155) GN=MSMEG_1931 PE=4 SV=1	A0QTQ9	25 kDa	unknown										[0,-1]	1.10326	0	-1.2
	Conserved transmembrane protein OS=Mycobacterium smegmatis (strain ATCC 700084 / mc(2)155) GN=MSMEG_5275 PE=4 SV=1	A0R2Y3	29 kDa	Mycobacterium smegmatis str. MC2 155								integral to membrane		[0,-1]	0.969857	0	-1.2
	ATP-dependent RNA helicase OS=Mycobacterium smegmatis (strain ATCC 700084 / mc(2)155) GN=MSMEG_1540 PE=4 SV=1	A0QSN4	49 kDa	unknown										[0,-1]	0.729398	0	-1.2
	Biotin synthase OS=Mycobacterium smegmatis (strain ATCC 700084 / mc(2)155) GN=bioB PE=3 SV=1	A0QX70	38 kDa	Mycobacterium smegmatis str. MC2 155										[0,-1]	0	0	-1.2
	Endoribonuclease YbeY OS=Mycobacterium smegmatis (strain ATCC 700084 / mc(2)155) GN=ybeY PE=1 SV=1	A0R0T0	20 kDa	Mycobacterium smegmatis str. MC2 155					cytoplasm		cytoplasm			[0,-1]	0	0	-1.2
	GCN5-related N-acetyltransferase OS=Mycobacterium smegmatis (strain ATCC 700084 / mc(2)155) GN=MSMEG_0469 PE=4 SV=1	A0QPP3	32 kDa	Mycobacterium smegmatis str. MC2 155							intracellular			[0,-1]	0	0	-1.2
	Uncharacterized protein OS=Mycobacterium smegmatis (strain ATCC 700084 / mc(2)155) GN=MSMEG_5268 PE=4 SV=1	A0R2X6	38 kDa	unknown										[0,-1]	0.455509	0	-1.2
	D-ribose-binding periplasmic protein OS=Mycobacterium smegmatis (strain ATCC 700084 / mc(2)155) GN=MSMEG_3095 PE=4 SV=1	A0QWX3	32 kDa	unknown										[0,-1]	0.546717	0	-1.3
	Acetyl/propionyl-CoA carboxylase (Beta subunit) AccD6 OS=Mycobacterium smegmatis (strain ATCC 700084 / mc(2)155) GN=accD6 PE=4 SV=1	A0R0B6	50 kDa	Mycobacterium smegmatis str. MC2 155										[0,-1]	2.05361	0	-1.3
	MCE-family protein MCE4b OS=Mycobacterium smegmatis (strain ATCC 700084 / mc(2)155) GN=mce4B PE=4 SV=1	A0R4N7	37 kDa	unknown										[0,-1]	1.97003	0	-1.4
	14 kDa antigen OS=Mycobacterium smegmatis (strain ATCC 700084 / mc(2)155) GN=hspX PE=3 SV=1	A0QZ83	16 kDa	unknown										[0,-1]	0	0	-1.4
	Clavaldehyde dehydrogenase OS=Mycobacterium smegmatis (strain ATCC 700084 / mc(2)155) GN=MSMEG_4742 PE=4 SV=1	A0R1G3	27 kDa	unknown										[0,-1]	0.740534	0	-1.4
	Uncharacterized protein OS=Mycobacterium smegmatis (strain ATCC 700084 / mc(2)155) GN=MSMEG_4723 PE=4 SV=1	A0R1E5	55 kDa	unknown										[0,-1]	0	0	-1.4
	Acyl-[ACP] desaturase OS=Mycobacterium smegmatis (strain ATCC 700084 / mc(2)155) GN=desA2 PE=4 SV=1	A0R2V6	31 kDa	Mycobacterium smegmatis str. MC2 155										[0,-1]	0	0	-1.4
	Bacterioferritin OS=Mycobacterium smegmatis (strain ATCC 700084 / mc(2)155) GN=bfr PE=1 SV=1	A0QY79	18 kDa	Mycobacterium smegmatis str. MC2 155										[0,-1]	0.592225	0	-1.4
	Transcriptional regulator, TetR family OS=Mycobacterium smegmatis (strain ATCC 700084 / mc(2)155) GN=MSMEG_4847 PE=4 SV=1	A0R1R5	24 kDa	Mycobacterium smegmatis str. MC2 155	transcription, DNA-dependent									[0,-1]	3.6087	0	-1.6
	Alcohol dehydrogenase OS=Mycobacterium smegmatis (strain ATCC 700084 / mc(2)155) GN=MSMEG_2079 PE=4 SV=1	A0QU52	34 kDa	Mycobacterium smegmatis str. MC2 155										[0,-1]	0.557678	0	-1.7
	Glycerol kinase OS=Mycobacterium smegmatis (strain ATCC 700084 / mc(2)155) GN=glpK PE=3 SV=1	A0R729	55 kDa	Mycobacterium smegmatis str. MC2 155										[0,-1]	0.524045	0	-1.9
	Hsp20/alpha crystallin family protein OS=Mycobacterium smegmatis (strain ATCC 700084 / mc(2)155) GN=MSMEG_0424 PE=3 SV=1	A0QPJ9	16 kDa	unknown										[0,-1]	0.608225	0	-2
	Choline/carnitine/betaine transporter OS=Mycobacterium smegmatis (strain ATCC 700084 / mc(2)155) GN=MSMEG_1883 PE=4 SV=1	A0QTL1	66 kDa	Mycobacterium smegmatis str. MC2 155								integral to membrane		[0,-1]	17.9896	0	-2.1
	SAM-dependent methyltransferase OS=Mycobacterium smegmatis (strain ATCC 700084 / mc(2)155) GN=MSMEG_5310 PE=4 SV=1	A0R318	29 kDa	Mycobacterium smegmatis str. MC2 155										[0,-1]	8.63572	0	-2.1
	Uncharacterized protein OS=Mycobacterium smegmatis (strain ATCC 700084 / mc(2)155) GN=MSMEG_0563 PE=4 SV=1	A0QPY5	27 kDa	unknown										[0,-1]	2.57877	0	-2.2
	Alcohol dehydrogenase, iron-containing OS=Mycobacterium smegmatis (strain ATCC 700084 / mc(2)155) GN=MSMEG_6242 PE=4 SV=1	A0R5M3	46 kDa	Mycobacterium smegmatis str. MC2 155										[0,-1]	0.582524	0	-2.3
	Sulfate ABC transporter, permease protein CysW OS=Mycobacterium smegmatis (strain ATCC 700084 / mc(2)155) GN=cysW PE=4 SV=1	A0R0W5	29 kDa	Mycobacterium smegmatis str. MC2 155								integral to membrane		[0,-1]	4.36296	0	-2.4
	Heat shock protein Hsp20 OS=Mycobacterium smegmatis (strain ATCC 700084 / mc(2)155) GN=MSMEG_5611 PE=3 SV=1	A0R3V7	17 kDa	unknown										[0,-1]	0	0	-2.5
	Integral membrane protein OS=Mycobacterium smegmatis (strain ATCC 700084 / mc(2)155) GN=MSMEG_3276 PE=4 SV=1	A0QXE9	30 kDa	Mycobacterium smegmatis str. MC2 155								membrane		[0,-1]	5.09917	0	-2.5
	Glutamine amidotransferase OS=Mycobacterium smegmatis (strain ATCC 700084 / mc(2)155) GN=MSMEG_4214 PE=4 SV=1	A0R003	26 kDa	unknown										[0,-1]	2.99694	0	-2.8
	ABC-type transporter, substrate binding protein OS=Mycobacterium smegmatis (strain ATCC 700084 / mc(2)155) GN=MSMEG_4101 PE=4 SV=1	A0QZP5	59 kDa	unknown										[0,-1]	0	0	-4.6
END OF FILE
